# Supplementary material for: Considerations on the Rational Design of Covalently Conjugated Cell-Penetrating Peptides (CPPs) for Intracellular Delivery of Proteins: A Guide to CPP Selection Using Glucarpidase as the Model Cargo Molecule
Source: Molecules. 2019 Nov 26;24(23):4318. doi: 10.3390/molecules24234318 (PMC6930620; doi:10.3390/molecules24234318)
Supplement: Supplementary file 1 [file molecules-24-04318-s001.zip]

Archive with 1 entries (1 files):
- molecules-649267-SI.xlsx
