# Supplementary material for: Considerations on the Rational Design of Covalently Conjugated Cell-Penetrating Peptides (CPPs) for Intracellular Delivery of Proteins: A Guide to CPP Selection Using Glucarpidase as the Model Cargo Molecule
Source: Molecules. 2019 Nov 26;24(23):4318. doi: 10.3390/molecules24234318 (PMC6930620; doi:10.3390/molecules24234318)
Supplement: Supplementary file 1 [file molecules-24-04318-s001.zip › molecules-649267-SI.xlsx]

## Sheet: Table S1
Table S1:Result of CPPred-RF server analysis for all 1155 CPPs. *Prediction confidence of cell penetration **Prediction confidance of uptake efficiency
CPPs' name	Amino acid sequence	Cell-Penetrating or not	Prediction Confidence*	Uptake Efficiency	Prediction Confidence**
PAF95	AAAWFW	Cell-penetrating	0.69	Low	0.68
PN225 (SEQ ID NO: 51)	AAVACRICMRNFSTRQARRNHRRRHRR	Cell-penetrating	0.89	High	0.6
MPS	AAVALLPAVLLALLAK	Cell-penetrating	0.84	High	0.55
MPS-Galphai2	AAVALLPAVLLALLAKKNNLKDCGLF	Cell-penetrating	0.91	High	0.55
MPS-Galphai3	AAVALLPAVLLALLAKKNNLKECGLY	Cell-penetrating	0.85	Low	0.54
MTS	AAVALLPAVLLALLAP	Cell-penetrating	0.85	Low	0.843
SKP	AAVALLPAVLLALLAPEILLPNNYNAYESYKYPGMFIALSK	Cell-penetrating	0.85	Low	0.59
PN227 (SEQ ID NO: 37)	AAVALLPAVLLALLAPRKKRRQRRRPPQ	Cell-penetrating	0.99	Low	0.503
PN27 (SEQ ID NO: 38)	AAVALLPAVLLALLAPRKKRRQRRRPPQC	Cell-penetrating	0.99	High	0.508
PN365 (SEQ ID NO: 45)	AAVALLPAVLLALLAPRRRRRR	Cell-penetrating	0.96	High	0.57
PN29 (SEQ ID NO: 47)	AAVALLPAVLLALLAPSGASGLDKRDYV	Cell-penetrating	0.91	Low	0.68
SN50	AAVALLPAVLLALLAPVQRKRQKLMP	Cell-penetrating	0.98	High	0.53
Anti-BetaGamma	AAVALLPAVLLALLAVTDQLGEDFFAVDLEAFLQEFGLLPEKE	Cell-penetrating	0.83	Low	0.55
IA6d	ACGRGRGRCGRGRGRCG	Cell-penetrating	1	Low	0.602
IA6b	ACGRGRGRCRGRGRGCG	Cell-penetrating	1	Low	0.652
IA5_2H1W	ACHGRRWGCGRHRGRCG	Cell-penetrating	0.98	Low	0.52
kCA3	ACRDRFRNCPADEALCG	Non-cell-penetrating	0.53	-	-
kCA4	ACRDRFRNCPADERLCG	Cell-penetrating	0.66	Low	0.675
kCA5	ACRDRFRRCPADERLCG	Cell-penetrating	0.87	Low	0.62
kCA6	ACRDRFRRCPADRRLCG	Cell-penetrating	0.88	Low	0.613
IA6a	ACRGRGRGCGRGRGRCG	Cell-penetrating	1	Low	0.61
CA3	ACRGRGRGCGSGSGSCG	Cell-penetrating	0.86	Low	0.73
CA4	ACRGRGRGCGSGSRSCG	Cell-penetrating	0.99	Low	0.7
IA6c	ACRGRGRGCRGRGRGCG	Cell-penetrating	1	Low	0.68
CA6	ACRGRGRRCGSGRRSCG	Cell-penetrating	0.99	Low	0.66
CA5	ACRGRGRRCGSGSRSCG	Cell-penetrating	1	Low	0.69
IA8a	ACRGRRRGCGRRRGRCG	Cell-penetrating	0.99	Low	0.508
IA4a	ACRGSGRGCGRGSGRCG	Cell-penetrating	0.99	Low	0.685
IA8b L (Linear variants)	ACRRSRRGCGRRSRRCG	Cell-penetrating	0.99	Low	0.57
kCA2 (Kallikrein inhibitor with internal arginines)	ACSDRFRNCPADEALCG	Non-cell-penetrating	0.63	-	-
kEA1 8	ACSDRFRNCPADEALCGRRRRRRRR	Cell-penetrating	0.86	Low	0.6
IA4b	ACSGRGRGCGRGRGSCG	Cell-penetrating	0.97	Low	0.695
CA2 (Control internal arginine )	ACSGRGRGCGSGSGSCG	Cell-penetrating	0.9	Low	0.79
IA2	ACSGRGSGCGSGRGSCG	Cell-penetrating	0.95	Low	0.785
IA0 (Bicyclic) (integral arginine peptides)	ACSGSGSGCGSGSGSCG	Cell-penetrating	0.84	Low	0.68
EA1x8 L	ACSGSGSGCGSGSGSCGRRRRRRRR	Cell-penetrating	0.96	Low	0.66
EA8_4H (Histidine/tryptophan peptides)	ACSHSGHGCGHGSHSCGRRRRRRRR	Cell-penetrating	0.98	Low	0.7
EA8_2H2W	ACSHSGWGCGHGSWSCGRRRRRRRR	Cell-penetrating	0.94	Low	0.7
F4	ACSSSPSKHCG	Cell-penetrating	0.7	Low	0.705
B1	ACSSSPSKHCGGGGRRRRRRRRR	Cell-penetrating	0.98	Low	0.59
Inv9	ADVFDRGGPYLQRGVADLVPTATLLDTYSP	Cell-penetrating	0.79	Low	0.93
C11	AEAEAEAEAKAKAKAK	Cell-penetrating	0.92	Low	0.71
A9	AEAEAEAEAKAKAKAKAGGGHRRRRRRR	Cell-penetrating	0.99	Low	0.6
Inv5	AEKVDPVKLNLTLSAAAEALTGLGDK	Cell-penetrating	0.87	High	0.72
TH peptide	AGYLLGHINLHHLAHLHHIL	Cell-penetrating	0.84	Low	0.59
TH peptide	AGYLLGHINLHHLAHLHHILC	Cell-penetrating	0.89	Low	0.54
Transportan 10 (TP10)	AGYLLGKINLKALAALAKKIL	Cell-penetrating	0.98	High	1
Transportan 10	AGYLLGKINLKALAALAKKILGGC	Cell-penetrating	0.93	High	0.6
Transportan-PKI	AGYLLGKINLKALAALAKKILTYADFIASGRTGRRNAI	Cell-penetrating	0.94	High	0.76
TK peptide	AGYLLGKINLKKLAKLLLIL	Cell-penetrating	0.95	Low	0.54
TP14	AGYLLGKLKALAALAKKIL	Cell-penetrating	0.98	Low	0.74
NF1	AGYLLGKTNLKALAALAKKIL	Cell-penetrating	0.97	High	0.63
pAntpHD	AHALCLTERQIKIWFQNRRMKWKKEN	Cell-penetrating	0.82	High	0.527
pAntpHD 40P2	AHALCPPERQIKIWFQNRRMKWKKEN	Cell-penetrating	0.72	High	0.5
TCTP(1-9) M1A subsetution mutant	AIIYRDLIS	Non-cell-penetrating	0.66	-	-
Peptide 49	AIPNNQLGFPFK	Cell-penetrating	0.82	Low	0.59
30 A-K	AKKAKAAKKAKAAKKAKAAKKAKAAKKAKA	Cell-penetrating	1	Low	0.662
24 A-K	AKKKAAKAAKKKAAKAAKKKAAKA	Cell-penetrating	1	Low	0.7
32 A-K	AKKKAAKAAKKKAAKAAKKKAAKAAKKKAAKA	Cell-penetrating	1	Low	0.71
Ala49 substitution mutant of Tat (49-57)	AKKRRQRRR	Cell-penetrating	1	Low	0.83
MTat2-Nat	AKKRRQRRRAKKRRQRRR	Cell-penetrating	1	Low	0.55
F3	AKVKDEPQRRSARLSAKPAPPKPEPKPKKAPAKK	Cell-penetrating	0.94	Low	0.69
D5	ALALALALALALALALKIKKIKKIKKIKKLAKLAKKIK	Cell-penetrating	1	High	0.57
pVEC mutant	ALIILRRRIRKQAHAHSK	Cell-penetrating	0.99	Low	0.96
S4(13)	ALWKTLLKKVLKA	Cell-penetrating	0.98	High	0.51
S4(13)-PV	ALWKTLLKKVLKAPKKKRKV	Cell-penetrating	0.98	High	0.52
No.14-11	ALWMRWYSPTTRRYG	Cell-penetrating	0.8	Low	0.78
Dermaseptin S4	ALWMTLLKKVLKAAAKAALNAVLVGANA	Cell-penetrating	0.93	Low	0.62
CTP (cardiac targetting peptide)	APWHLSSQYSRT	Cell-penetrating	0.84	Low	0.75
Ala43 substitution mutant of pAntp (43-58)	AQIKIWFQNRRMKWKK	Cell-penetrating	0.95	High	0.962
kEA2x1 (Kallikrein inhibitor with external arginines)	ARCSDRFRNCPADEALCGR	Cell-penetrating	0.57	Low	0.655
EA2x1 (External arginines)	ARCSGSGSGCGSGSGSCGR	Cell-penetrating	0.9	Low	0.66
30 A-R	ARRARAARRARAARRARAARRARAARRARA	Cell-penetrating	1	Low	0.651
kEA2x2	ARRCSDRFRNCPADEALCGRR	Cell-penetrating	0.69	Low	0.595
EA2x2	ARRCSGSGSGCGSGSGSCGRR	Cell-penetrating	0.89	Low	0.69
24 A-R	ARRRAARAARRRAARAARRRAARA	Cell-penetrating	1	Low	0.689
32 A-R	ARRRAARAARRRAARAARRRAARAARRRAARA	Cell-penetrating	1	Low	0.699
kEA2x3	ARRRCSDRFRNCPADEALCGRRR	Cell-penetrating	0.84	High	0.56
EA2x3	ARRRCSGSGSGCGSGSGSCGRRR	Cell-penetrating	0.96	Low	0.63
kEA2x4	ARRRRCSDRFRNCPADEALCGRRRR	Cell-penetrating	0.91	High	0.53
EA2x4	ARRRRCSGSGSGCGSGSGSCGRRRR	Cell-penetrating	0.98	Low	0.66
Inv8	ARTINAQQAELDSALLAAAGFGNTTADVFDRG	Cell-penetrating	0.89	Low	0.86
FHV gamma peptide	ASMWERVKSIIKSSLAAASNI	Cell-penetrating	0.74	Low	0.64
Peptide 26	AVPAENALNNPF	Cell-penetrating	0.85	Low	0.695
pAntpHD 50A	AYALCLTERQIKIWFANRRMKWKKEN	Cell-penetrating	0.67	High	0.51
TAT-cysteine peptide	AYGRKKRRQRRR	Cell-penetrating	1	Low	0.525
TP10	AYLLGKINLKALAALAKKIL	Cell-penetrating	0.97	High	0.7
L1 (Ala32 substitution mutant of LALF (32-51))	AYRIKPTFRRLKWKYKGKFW	Cell-penetrating	0.98	High	0.567
CAR	CARSKNKDC	Cell-penetrating	0.6	Low	0.662
Peptide 2	CASGQQGLLKLC	Cell-penetrating	0.96	Low	0.69
S-TAT	CAYGGQQGGQGGG	Cell-penetrating	0.89	Low	0.69
PTX-TAT-LP	CAYGRKKRRQRRR	Cell-penetrating	1	Low	0.533
TAT	CCTGRKKRRQRRR	Cell-penetrating	0.98	High	0.64
Alexa488-Melan-A-polyLys (control peptide)	CELAGIGILTVKKKKKQKKK	Cell-penetrating	0.96	Low	0.753
Alexa488-Melan-A-TAT	CELAGIGILTVRKKRRQRRR	Cell-penetrating	0.96	Low	0.603
DPV15b	CGAYDLRRRERQSRLRRRERQSR	Cell-penetrating	0.81	Low	0.727
POD	CGGGARKKAAKAARKKAAKAARKKAAKAARKKAAKA	Cell-penetrating	1	Low	0.665
TAT	CGGGGYGRKKRRQRRR	Cell-penetrating	0.98	High	0.537
sgRNA-CPP	CGGGRRRRRRRRRLLLL	Cell-penetrating	1	High	0.514
AgNP-TAT	CGGGYGRKKRRQRRR	Cell-penetrating	0.99	High	0.604
b-WT1-pTj	CGGKDCERRFSRSDQLKRHQRRHTGVKPFQ	Cell-penetrating	0.88	Low	0.515
M918(C-S)	CGGMVTVLFRRLRIRRASGPPRVRV	Cell-penetrating	0.95	High	0.72
tLyp-1	CGNKRTR	Cell-penetrating	0.86	Low	0.52
Lyp-1	CGNKRTRGC	Cell-penetrating	0.82	Low	0.523
IX	CGRKKRAARQRAARAARPPQ	Cell-penetrating	1	Low	0.696
VI	CGRKKRAARQRRRPPQ	Cell-penetrating	0.97	High	0.595
XIII	CGRKKRLLRQRLLRLLRPPQ	Cell-penetrating	0.99	Low	0.592
X	CGRKKRLLRQRRRPPQ	Cell-penetrating	0.99	High	0.623
VIII	CGRKKRRQRAARRPPQ	Cell-penetrating	0.96	High	0.61
XII	CGRKKRRQRLLRRPPQ	Cell-penetrating	0.98	High	0.593
VII	CGRKKRRQRRAARPPQ	Cell-penetrating	0.96	High	0.61
XI	CGRKKRRQRRLLRPPQ	Cell-penetrating	0.98	High	0.593
C16NTD	CGRKKRRQRRRPPQ	Cell-penetrating	0.97	High	0.797
III	CGRKKRRQRRWWRPPQ	Cell-penetrating	0.98	High	0.725
IV	CGRKKRRQRWWRRPPQ	Cell-penetrating	0.98	High	0.705
II	CGRKKRWWRQRRRPPQ	Cell-penetrating	0.99	High	0.745
V	CGRKKRWWRQRWWRWWRPPQ	Cell-penetrating	0.99	High	0.677
TAT	CGYGRKKRRQRRRGC	Cell-penetrating	0.98	High	0.532
T7-LP	CHAIYPRH	Cell-penetrating	0.57	Low	0.55
HR9	CHHHHHRRRRRRRRRHHHHHC	Cell-penetrating	0.99	High	0.579
CH2 R4 H2 C	CHHRRRRHHC	Cell-penetrating	0.93	High	0.583
Melittin	CIGAVLKVLTTGLPALISWIKRKRQQ	Cell-penetrating	0.85	High	0.555
TCTP-CPP 6	CIISRDLISH	Non-cell-penetrating	0.65	-	-
F3 Peptide	CKDEPQRRSARLSAKPAPPKPEPKPKKAPAKK	Cell-penetrating	0.85	Low	0.68
ck9	ckkkkkkkkk	Cell-penetrating	0.97	Low	0.64
acFTAT	CKYGRKKRRQRRR	Cell-penetrating	0.99	High	0.543
Dox-pVEC-gHo (Dox- gHoPe2)	CLLIILRRRIRKQAHAHSKNHQQQNPHQPPM	Cell-penetrating	0.88	Low	0.53
Mgpe-10	CLLYWFRRRHRHHRRRHRRC	Cell-penetrating	0.99	High	0.575
NGR	CNGRC	Cell-penetrating	0.54	Low	0.59
Crot (27-39) derevative	CRFRFKCCKK	Cell-penetrating	0.96	High	0.98
Crot (27-39) derevative	CRFRWKCCKK	Cell-penetrating	0.96	High	0.99
RGD	CRGDC	Non-cell-penetrating	0.54	-	-
CRGDK	CRGDK	Cell-penetrating	0.71	Low	0.69
iRGD	CRGDKGDPC	Cell-penetrating	0.54	Low	0.73
iRGD-CDD	CRGDKGPDC	Cell-penetrating	0.51	Low	0.71
D-TAT	CRKARYRGRKRQR	Cell-penetrating	1	Low	0.553
iNGR	CRNGRGPDC	Cell-penetrating	0.59	Low	0.71
Reduced linear penetratin	CRQIKIWFPNRRMKWKKC	Cell-penetrating	0.87	High	0.718
Penetratin	CRQIKIWFQNRRMKWKK	Cell-penetrating	0.97	High	0.589
KLA-Pen	CRQIKIWFQNRRMKWKKKLAKLAKKLAKLAK	Cell-penetrating	0.97	High	0.56
Mgpe-9	CRRLRHLRHHYRRRWHRFRC	Cell-penetrating	0.99	High	0.562
R8	CRRRRRRRR	Cell-penetrating	1	High	0.565
Crot (27-39) derevative	CRWRFKCCKK	Cell-penetrating	0.96	High	1
CyLoP-1	CRWRWKCCKK	Cell-penetrating	0.95	High	1
Crot (27-39) derevative	CRWRWKCG	Cell-penetrating	0.8	High	0.88
Crot (27-39) derevative	CRWRWKCGCKK	Cell-penetrating	0.92	High	0.99
Crot (27-39) derevative	CRWRWKCSKK	Cell-penetrating	0.94	High	0.86
Crot (27-39) derevative	CRWRWKSSKK	Cell-penetrating	0.95	Low	0.89
C105Y	CSIPPEVKFNKPFVYLI	Cell-penetrating	0.65	Low	0.605
C105Y	CSIPPEVKFNPFVYLI	Non-cell-penetrating	0.61	-	-
CSK	CSKSSDYQC	Non-cell-penetrating	0.63	-	-
1A	CSSLDEPGRGGFSSESKV	Cell-penetrating	0.81	Low	0.827
LI	CTSTTAKRKKRKLK	Cell-penetrating	0.97	Low	0.665
Peptide 1-NTHSΔ	CTWLKY	Cell-penetrating	0.6	High	0.55
Peptide 1-NTSΔ	CTWLKYH	Cell-penetrating	0.54	Low	0.51
DPV1048	CVKRGLKLRHVRPRVTRDV	Cell-penetrating	0.83	Low	0.615
S41	CVQWSLLRGYQPC	Cell-penetrating	0.76	Low	0.627
LMWP	CVSRRRRRRGGRRRR	Cell-penetrating	0.98	High	0.55
AlkCWK3 (SEQ ID NO:4)	CWKKK	Cell-penetrating	0.83	High	0.565
AlkCWK8 (SEQ ID NO:5)	CWKKKKKKKK	Cell-penetrating	0.97	Low	0.61
AlkCWK13 (SEQ ID NO:6)	CWKKKKKKKKKKKKK	Cell-penetrating	0.98	Low	0.58
AlkCWK18 (SEQ ID NO:3)	CWKKKKKKKKKKKKKKKKKK	Cell-penetrating	0.98	Low	0.64
PTX-N-TAT-LP	CYGRKKRRQRRR	Cell-penetrating	1	High	0.561
EGFP-VP_22	DAATARGRGRSAASRPTERPRAPARSASRPRRPVD	Cell-penetrating	0.96	Low	0.785
VP22	DAATATRGRSAASRPTQRPRAPARSASRPRRPVE	Cell-penetrating	0.95	Low	0.76
Crot (27-39) derevative	DCRWRWKCCKK	Cell-penetrating	0.82	High	0.99
hCT(15â€“32)	DFNKFHTFPQTAIGVGAP	Non-cell-penetrating	0.63	-	-
rV1aR (102-113a)	DITYRFRGPDWL	Cell-penetrating	0.79	Low	0.72
Peptide 52	DPATNPGPHFPR	Cell-penetrating	0.82	Low	0.69
VT5	DPKGDPKGVTVTVTVTVTGKGDPKPD	Cell-penetrating	0.86	Low	0.765
Secretory leukoprotease inhibitor derived PTD	DPVDTPNPTRRKPGK	Cell-penetrating	0.88	Low	0.61
Unknown	DRDDRDDRDDRDDRDDR	Cell-penetrating	0.9	Low	0.615
Unknown	DRDRDRDRDR	Cell-penetrating	0.91	Low	0.705
RSG 1.2 truncated	DRRRRGSRPSGAERRRR	Cell-penetrating	0.93	Low	0.615
RSG 1.2	DRRRRGSRPSGAERRRRRAAAA	Cell-penetrating	0.98	Low	0.642
2	DSLKSYWYLQKFSWR	Cell-penetrating	0.79	High	0.78
C45D18	DTWAGVEAIIRILQQLLFIHFR	Cell-penetrating	0.74	Low	0.57
GV1001	EARPALLTSRLRFIPK	Cell-penetrating	0.89	Low	0.68
Peptide 4	ECYPKKGQDP	Non-cell-penetrating	0.69	-	-
Glu	EEE	Cell-penetrating	0.71	Low	0.63
Glu-Ala	EEEAA	Cell-penetrating	0.69	Low	0.88
Glu-Oct-6	EEEAAGRKRKKRT	Cell-penetrating	0.97	High	0.66
Glu-Lys	EEEAAKKK	Cell-penetrating	0.78	Low	0.92
ACPP	EEEEEEEEPLGLAGRRRRRRRRN	Cell-penetrating	0.97	Low	0.52
Cyt 4-13	EKGKKIFIMK	Cell-penetrating	0.58	Low	0.828
Engrailed (454-513)	EKRPRTAFSSEQLARLKREFNENRYLTTERRRQQLSSELGLNEAQIKIWFQNKRAKIKKST	Cell-penetrating	0.9	High	0.785
X	ELALELALEALEAALELA	Cell-penetrating	0.95	Low	0.71
Bip18	ELPVM	Non-cell-penetrating	0.61	-	-
Peptide 65	EPDNWSLDFPRR	Cell-penetrating	0.76	Low	0.75
Unknown	ERERERERERERER	Cell-penetrating	0.96	Low	0.61
HATF3	ERKKRRRE	Cell-penetrating	0.97	Low	0.744
c-Myc-R11	ESGGGGSPGRRRRRRRRRRR	Cell-penetrating	1	Low	0.55
Peptide 34	FAPWDTASFMLG	Cell-penetrating	0.73	Low	0.835
Peptide 33	FDPFFWKYSPRD	Cell-penetrating	0.8	Low	0.6
Phe-Oct-6	FFFAAGRKRKKRT	Cell-penetrating	0.99	Low	0.91
F6R8 (Alexa)	FFFFFFGRRRRRRRRGC	Cell-penetrating	0.99	Low	0.531
F4R8 (Alexa)	FFFFGRRRRRRRRGC	Cell-penetrating	0.99	High	0.549
F2R8 (Alexa)	FFGRRRRRRRGC	Cell-penetrating	0.98	High	0.538
LAH4-X1F2	FFKKLALHALHLLALLWLHLAHLALKK	Cell-penetrating	0.97	High	0.6
PEG-PasΔPKR8(Alexa)	FFLIGRRRRRRRRGC	Cell-penetrating	0.99	High	0.549
PasR8 (Alexa)	FFLIPKGRRRRRRRRGC	Cell-penetrating	0.98	High	0.556
PR9	FFLIPKGRRRRRRRRR	Cell-penetrating	0.99	High	0.52
F10	FHFHFRFR	Cell-penetrating	0.87	High	0.534
TCTP-CPP 15	FIIFRIAASHKK	Cell-penetrating	0.93	Low	0.55
LR8DRIHF	FIRIGC	Non-cell-penetrating	0.57	-	-
Tat (37-53)	FITKALGISYGRKKRR	Cell-penetrating	0.93	Low	0.87
Tat (37-60)	FITKALGISYGRKKRRQRRRPPQ	Cell-penetrating	0.98	High	0.81
C.e SDC3	FKKFRKF	Cell-penetrating	0.94	Low	0.85
LAH4-X1F1	FKKLALHALHLLALLWLHLAHLALKK	Cell-penetrating	0.96	High	0.56
PN285	FKQqQqQqQqQq	Cell-penetrating	0.72	Low	0.67
M 511	FLGKKFKKYFLQLLK	Cell-penetrating	0.97	High	0.89
G53-4	FLIFIRVICIVIAKLKANLMCKT	Cell-penetrating	0.86	High	0.8
PF22	FLKLLKKFLKLFKKLLKLF	Cell-penetrating	1	Low	0.513
C1	FQFNFQFNGGGHRRRRRRR	Cell-penetrating	0.98	High	0.546
pAntp (49-58)	FQNRRMKWKK	Cell-penetrating	0.84	High	0.91
Peptide 32	FQPYDHPAEVSY	Cell-penetrating	0.78	Low	0.777
M4	FQWQRNMRKVRGPPVS	Cell-penetrating	0.77	Low	0.828
Single mitochondrial penetrating peptide	FrFKFrFK	Cell-penetrating	0.99	High	0.569
ARF(1-37) scr	FRVPLRIRPCVVAPRLVMVRHTFGRIARWVAGPLETR	Cell-penetrating	0.87	High	0.602
F8	FTFHFTFHF	Cell-penetrating	0.6	Low	0.54
Peptide 35	FTYKNFFWLPEL	Cell-penetrating	0.76	Low	0.57
ARF(1-22) scr	FVTRGCPRRLVARLIRVMVPRR	Cell-penetrating	0.95	High	0.805
SFTI-M1	GACTKSIPPICFPD	Cell-penetrating	0.62	Low	0.73
MPGα	GALFLAFLAAALSLMGLWSQPKKKRKV	Cell-penetrating	1	Low	0.577
P(alpha)	GALFLAFLAAALSLMGLWSQPKKKRRV	Cell-penetrating	0.99	Low	0.547
MPGβ	GALFLGFLGAAGSTMGAWSQPKKKRKV	Cell-penetrating	0.93	Low	0.86
EGFP-MPG	GALFLGWLGAAGSTMGAPKKKRKV	Cell-penetrating	0.9	Low	0.77
MPG-NLS	GALFLGWLGAAGSTMGAPKSKRKVGGC	Cell-penetrating	0.88	Low	0.8
DPV15b	GAYDLRRRERQSRLRRRERQSR	Cell-penetrating	0.99	High	0.542
Tat	GCGGGYGRKKRRQRRR	Cell-penetrating	0.99	High	0.547
Inv7	GDVYADAAPDLFDFLDSSVTTARTINA	Cell-penetrating	0.79	Low	0.95
(SEQ ID NO: 31)	GEQIAQLIAGYIDIILKKKKSK	Cell-penetrating	0.79	Low	0.63
CF-Vim-TBS.58-81	GGAYVTRSSAVRLRSSVPGVRLLQ	Cell-penetrating	0.92	Low	0.76
POD	GGGARKKAAKAARKKAAKAARKKAAKAARKKAAKA	Cell-penetrating	0.99	Low	0.675
m9R	GGGGRRRRRRRRRLLLL	Cell-penetrating	1	Low	0.502
G3R6TAT	GGGRRRRRRYGRKKRRQRR	Cell-penetrating	0.99	High	0.568
CTP	GGRRARRRRRR	Cell-penetrating	1	Low	0.53
MCoK6A mutant	GGVCPAILKKCRRDSDCPGACICRGNGYCGSGSD	Cell-penetrating	0.69	Low	0.76
MCoKKAA double mutant	GGVCPKILAACRRDSDCPGACICRGNGYCGSGSD	Cell-penetrating	0.66	Low	0.79
MCoK9A mutant	GGVCPKILAKCRRDSDCPGACICRGNGYCGSGSD	Cell-penetrating	0.65	Low	0.77
MCoK10A mutant	GGVCPKILKACRRDSDCPGACICRGNGYCGSGSD	Cell-penetrating	0.66	Low	0.77
MCoTI-M1	GGVCPKILKKCRRDSDCPGACICRGNGWCGSGSD	Cell-penetrating	0.68	Low	0.71
MCoTI-II	GGVCPKILKKCRRDSDCPGACICRGNGYCGSGSD	Cell-penetrating	0.74	Low	0.73
MCoTI-M3	GGVCPKILRRCRRDSDCPGACICRGNGWCGSGSD	Cell-penetrating	0.62	Low	0.675
MCoTI-M2	GGVCPKILRRCRRDSDCPGACICRGNGYCGSGSD	Cell-penetrating	0.67	Low	0.705
MCoTI-M4	GGVCPKILRRCRRDSDCPGACICRGNGYCGSGSR	Cell-penetrating	0.69	Low	0.61
MCoTI-M5	GGVCPRILRRCRRDSDCPGACICRGNGYCGSGSK	Cell-penetrating	0.69	Low	0.617
MG2A	GIGKFLHSAKKFGKAFVGEIMNSGGKKWKMRRNQFWVKVQRG	Cell-penetrating	0.92	Low	0.508
MG2d	GIGKFLHSAKKWGKAFVGQIMNC	Non-cell-penetrating	0.59	-	-
Cyclin L ania-6a	GKHRHERGHHRDRRER	Cell-penetrating	0.98	Low	0.588
(SEQ ID NO: 28)	GKINLKALAALAKKIL	Cell-penetrating	0.95	High	0.5
GKK peptide	GKKALKLAAKLLKKC	Cell-penetrating	1	Low	0.52
Lys9	GKKKKKKKKK	Cell-penetrating	0.97	Low	0.61
TCF1-ALPHA	GKKKKRKREKL	Cell-penetrating	1	High	0.88
beta Zip TF	GKKKRKLSNRESAKRSR	Cell-penetrating	0.98	Low	0.552
ABL-1	GKKTNLFSALIKKKKTA	Cell-penetrating	0.96	Low	0.707
GCN-4	GKRARNTEAARRSRARKL	Cell-penetrating	0.98	Low	0.706
HB-EGF	GKRKKKGKGLGKKRDPCLRKYK	Cell-penetrating	0.93	Low	0.507
DPV7	GKRKKKGKLGKKRDP	Cell-penetrating	0.96	Low	0.655
DPV7b	GKRKKKGKLGKKRPRSR	Cell-penetrating	1	Low	0.647
HEN2/NSLC2	GKRRRRATAKYRSAH	Cell-penetrating	0.99	Low	0.672
Thyroid A-1	GKRVAKRKLIEQNRERRR	Cell-penetrating	0.98	High	0.523
Inv2	GKYVSLTTPKNPTKRRITPKDV	Cell-penetrating	0.89	Low	0.785
Peptide 599	GLFEAIEGFIENGWEGMIDGWYGGGGrrrrrrrrrK	Cell-penetrating	0.78	Low	0.684
JST-1	GLFEALLELLESLWELLLEA	Cell-penetrating	0.8	Low	0.57
ppTG1	GLFKALLKLLKSLWKLLLKA	Cell-penetrating	0.99	High	0.6
ppTG	GLFKALLKLLKSLWKLLLKAGGC	Cell-penetrating	0.99	Low	0.545
EGFP-ppTG20	GLFRALLRLLRSLWRLLLRA	Cell-penetrating	1	Low	0.53
Inv6	GLGDKFGESIVNANTVLDDLNSRMPQSRHDIQQL	Cell-penetrating	0.62	Low	0.91
PN283 (SEQ ID NO: 73)	GLGSLLKKAGKKLKQPKSKRKV	Cell-penetrating	0.98	Low	0.72
Peptide 2C- GNS	GLKKLAELAHKLLKLG	Cell-penetrating	0.89	Low	0.59
EA	GLKKLAELAHKLLKLGC	Cell-penetrating	0.85	Low	0.52
TAMARA-peptide 1	GLKKLAELFHKLLKLG	Cell-penetrating	0.84	Low	0.575
EF	GLKKLAELFHKLLKLGC	Cell-penetrating	0.83	High	0.51
RA	GLKKLARLAHKLLKLGC	Cell-penetrating	0.98	Low	0.527
RF	GLKKLARLFHKLLKLGC	Cell-penetrating	0.99	High	0.515
N-E5L-Sc18	GLLEALAELLEGLRKRLRKFRNKIKEK	Cell-penetrating	0.98	Low	0.57
DSPE-PEG-CPP (CPP-Lp)	GLPRRRRRRRRR	Cell-penetrating	0.98	High	0.567
kT20K mutant	GLPVCGETCVGGTCNTPGCKCSWPVCTRN	Cell-penetrating	0.69	Low	0.65
kV25K mutant	GLPVCGETCVGGTCNTPGCTCSWPKCTRN	Cell-penetrating	0.57	Low	0.68
CF-sC18	GLRKRLRKFRNKIKEK	Cell-penetrating	0.99	High	0.856
CADY-1c (SEQ ID No: 4)	GLWRALWRALRSLWKLKRKV	Cell-penetrating	0.99	High	0.51
CADY-2c (SEQ ID No: 10)	GLWRALWRALWRSLWKKKRKV	Cell-penetrating	0.99	High	0.598
CADY-1b (SEQ ID No: 3)	GLWRALWRALWRSLWKLKRKV	Cell-penetrating	1	High	0.54
CADY-2 (SEQ ID No: 8)	GLWRALWRALWRSLWKLKWKV	Cell-penetrating	0.98	High	0.52
CADY-2b (SEQ ID No: 9)	GLWRALWRALWRSLWKSKRKV	Cell-penetrating	0.98	Low	0.53
CADY-1e (SEQ ID No: 6)	GLWRALWRGLRSLWKKKRKV	Cell-penetrating	0.99	Low	0.518
CADY-1d (SEQ ID No: 5)	GLWRALWRGLRSLWKLKRKV	Cell-penetrating	0.99	Low	0.52
CAD-2 (des-acetyl, Lys19-CADY)	GLWRALWRLLRSLWRLLWKA	Non-cell-penetrating	0	-	-
CADY-2e (SEQ ID No: 12)	GLWRALWRLLRSLWRLLWSQPKKKRKV	Cell-penetrating	1	High	0.52
CADY-1	GLWWKAWWKAWWKSLWWRKRKRKA	Cell-penetrating	0.97	High	0.51
CADY2	GLWWRLWWRLRSWFRLWFRA	Cell-penetrating	0.99	High	0.565
HipC	GNYAHRVGAGAPVWL	Cell-penetrating	0.8	Low	0.767
435B peptide	GPFHFYQFLFPPV	Cell-penetrating	0.82	High	0.75
SFTI-M2	GRCTKSIPPICFPA	Cell-penetrating	0.63	Low	0.72
SFTI-1	GRCTKSIPPICFPD	Cell-penetrating	0.77	Low	0.73
SFTI-M3	GRCTKSIPPICWPD	Cell-penetrating	0.69	Low	0.69
SFTI-M4	GRCTKSIPPICWPK	Cell-penetrating	0.66	Low	0.6
SFTI-M5	GRCTRSIPPKCWPD	Cell-penetrating	0.86	Low	0.713
Pep3(Mutant)	GRGDGPRRKKKKGPRRKKKKGPRR	Cell-penetrating	0.99	Low	0.56
Pep1	GRGDSPRR	Cell-penetrating	0.88	Low	0.82
Pep3	GRGDSPRRKKKKSPRRKKKKSPRR	Cell-penetrating	0.99	Low	0.612
Pep2	GRGDSPRRSPRR	Cell-penetrating	0.96	Low	0.785
hPER3 NLS	GRKGKHKRKKLP	Cell-penetrating	0.99	Low	0.623
Ala substitution mutant of Tat (48-60)	GRKKRRQARAPPQC	Cell-penetrating	0.94	Low	0.84
Arg deletion mutant of Tat (48-60)	GRKKRRQPPQC	Cell-penetrating	0.94	Low	0.92
Ala substitution mutant of Tat (48-60)	GRKKRRQRARPPQC	Cell-penetrating	0.96	High	0.68
Arg deletion mutant of Tat (48-60)	GRKKRRQRPPQC	Cell-penetrating	0.96	Low	0.78
Arg deletion mutant of Tat (48-60)	GRKKRRQRRPPQC	Cell-penetrating	0.97	High	0.78
Tat (48-57)	GRKKRRQRRR	Cell-penetrating	0.99	High	0.795
Pro deletion mutant of Tat (48-60)	GRKKRRQRRRC	Cell-penetrating	0.99	High	0.83
Tat-CG	GRKKRRQRRRCG	Cell-penetrating	1	High	0.695
TAT	GRKKRRQRRRG	Cell-penetrating	1	High	0.659
TatsMTS (TMG)	GRKKRRQRRRMVSAL	Cell-penetrating	0.96	Low	0.528
TAT(47-57)	GRKKRRQRRRP	Cell-penetrating	0.99	High	0.815
Tat (48-59)	GRKKRRQRRRPP	Cell-penetrating	1	High	0.71
Tat (48-60)	GRKKRRQRRRPPQ	Cell-penetrating	0.97	High	0.94
HIV-1 Tat (48-60)	GRKKRRQRRRPPQC	Cell-penetrating	0.96	High	0.81
(SEQ ID NO: 30)	GRKKRRQRRRPPQGRKKRRQRRRPPQGRKKRRQRRRPPQ	Cell-penetrating	0.99	High	0.72
TAT	GRKKRRQRRRPPQK	Cell-penetrating	0.98	High	0.69
Tat	GRKKRRQRRRPPQRKC	Cell-penetrating	0.99	High	0.658
Tat-PKI	GRKKRRQRRRPPQTYADFIASGRTGRRNAI	Cell-penetrating	0.99	High	0.82
Tat-Dex	GRKKRRQRRRPPQY	Cell-penetrating	0.93	High	0.685
HIV-1 TAT peptide--Crystallins	GRKKRRQRRRPQ	Cell-penetrating	0.99	High	0.7
TatP59W	GRKKRRQRRRPWQ	Cell-penetrating	0.98	High	0.87
HME-1	GRKLKKKKNEKEDKRPRT	Cell-penetrating	0.97	Low	0.53
2017-10-06	GRKRKKRT	Cell-penetrating	0.99	Low	0.514
DPV6	GRPRESGKKRKRKRLKP	Cell-penetrating	0.99	High	0.553
Erns3	GRQLRIAGKRLEGRSK	Cell-penetrating	0.97	Low	0.715
Erns6	GRQLRIAGKRLRGRSK	Cell-penetrating	0.99	Low	0.695
Erns7	GRQLRIAGRRLRGRSR	Cell-penetrating	1	Low	0.67
Erns9	GRQLRIAGRRLRRRSR	Cell-penetrating	1	Low	0.61
Erns8	GRQLRRAGRRLRGRSR	Cell-penetrating	1	Low	0.573
Erns10	GRQLRRAGRRLRRRSR	Cell-penetrating	0.99	Low	0.583
Nucleoplasmin X	GRRERNKMAAAKCRNRRR	Cell-penetrating	0.91	High	0.51
hPER1- PTD (830-846) NLS	GRRHHCRSKAKRSRHH	Cell-penetrating	1	Low	0.724
HEN1/NSLC1	GRRRRATAKYRTAH	Cell-penetrating	0.96	Low	0.715
HNF3	GRRRRKRLSHRT	Cell-penetrating	1	Low	0.69
cAMP dependent TF	GRRRRRERNK	Cell-penetrating	0.97	High	0.67
R9	GRRRRRRRRR	Cell-penetrating	1	High	0.73
R9-TAT	GRRRRRRRRRPPQ	Cell-penetrating	0.99	High	0.885
(42-38)-(9-1) Crot	GSGKKGGKKHCQKY	Cell-penetrating	0.95	Low	0.727
D form of (1-9)-(38-42) Crot	GSGKKGGKKICQKY	Cell-penetrating	0.92	Low	0.843
439A peptide	GSPWGLQHHPPRT	Cell-penetrating	0.88	High	0.7
Peptide 16	GSRHPSLIIPRQ	Cell-penetrating	0.92	Low	0.643
HSV-1 glycoprotein C gene (gC)--Crystallins	GSRVQIRCRFRNSTR	Cell-penetrating	0.96	Low	0.505
LMWP-EGFP	GSVSRRRRRRGGRRRR	Cell-penetrating	0.97	Low	0.52
Cyt C 71-101	GTKMIFVGIKKKEERADLIAYLKKA	Cell-penetrating	0.84	High	0.725
TP5	GWTLNPAGYLLGKINLKALAALAKKIL	Cell-penetrating	0.96	High	0.815
TP6	GWTLNPPGYLLGKINLKALAALAKKIL	Cell-penetrating	0.94	High	0.755
TP4	GWTLNSAGYLLGKFLPLILRKIVTAL	Cell-penetrating	0.87	Low	0.82
Transportan	GWTLNSAGYLLGKINLKALAALAKKIL	Cell-penetrating	0.96	High	0.83
TP2	GWTLNSAGYLLGKINLKALAALAKKLL	Cell-penetrating	0.97	High	0.79
TP16	GWTLNSAGYLLGKINLKAPAALAKKIL	Cell-penetrating	0.94	Low	0.74
TP9	GWTLNSAGYLLGKLKALAALAKKIL	Cell-penetrating	0.95	High	0.8
Galanin	GWTLNSAGYLLGPHAVGNHRSFSDKNGLTS	Cell-penetrating	0.84	Low	0.94
TP11	GWTLNSKINLKALAALAKKIL	Cell-penetrating	0.88	Low	0.74
No. 440	GYGNCRHFKQKPRRD	Cell-penetrating	0.89	High	0.8
YM-3	GYGRKKRRGRRRTHRLPRRRRRR	Cell-penetrating	1	High	0.558
Tat (47-57)	GYGRKKRRQRRRG	Cell-penetrating	1	High	0.531
D4	GYGYGYGYGYGYGYGYKKRKKRKKRKKRKQQKQQKRRK	Cell-penetrating	0.97	High	0.513
A8	HALAHKLKHLLHRLRHLLHRHLRHALAH	Cell-penetrating	0.97	Low	0.53
L2 (Ala33 substitution mutant of LALF (32-51))	HARIKPTFRRLKWKYKGKFW	Cell-penetrating	0.95	Low	0.548
Peptide 6	HATKSQNINF	Non-cell-penetrating	0.76	-	-
GST-(HE)8EFG5YG(RG)6	HEHEHEHEHEHEHEHEEFGGGGGYGRGRGRGRGRGRG	Cell-penetrating	0.85	Low	0.635
GST-(HE)8EFG5YGR6G6	HEHEHEHEHEHEHEHEEFGGGGGYGRRRRRRGGGGGG	Cell-penetrating	0.79	Low	0.59
GST-(HE)10EFG5YG(RG)6	HEHEHEHEHEHEHEHEHEHEEFGGGGGYGRGRGRGRGRGRG	Cell-penetrating	0.89	Low	0.645
GST-(HE)10EFG5YGR6G6	HEHEHEHEHEHEHEHEHEHEEFGGGGGYGRRRRRRGGGGGG	Cell-penetrating	0.84	Low	0.59
GST-HE-MAP	HEHEHEHEHEHEHEHEHEHEGGGGGKLALKLALKALKAALKLA	Cell-penetrating	0.92	Low	0.65
GST-(HE)12EFG5YG(RG)6	HEHEHEHEHEHEHEHEHEHEHEHEEFGGGGGYGRGRGRGRGRGRG	Cell-penetrating	0.89	Low	0.625
GST-(HE)12EFG5-TAT	HEHEHEHEHEHEHEHEHEHEHEHEEFGGGGGYGRKKRRQRRR	Cell-penetrating	0.85	Low	0.526
GST-(HE)12EFG5YGR6G6	HEHEHEHEHEHEHEHEHEHEHEHEEFGGGGGYGRRRRRRGGGGGG	Cell-penetrating	0.85	Low	0.61
Peptide 29	HFAAWGGWSLVH	Cell-penetrating	0.83	Low	0.73
Foxp3-11R	HHHHHHESGGGGSPGRRRRRRRRRRR	Cell-penetrating	1	Low	0.6
STR-H20R8	HHHHHHHHHHHHHHHHHHHHRRRRRRRRRRRRRRR	Cell-penetrating	1	Low	0.59
H16R8	HHHHHHHHHHHHHHHHRRRRRRRRRRRRRRR	Cell-penetrating	1	Low	0.57
STR-H12R8	HHHHHHHHHHHHRRRRRRRRRRRRRRR	Cell-penetrating	1	Low	0.56
STR-H8R8	HHHHHHHHRRRRRRRR	Cell-penetrating	1	Low	0.6
H8R15	HHHHHHHHRRRRRRRRRRRRRRR	Cell-penetrating	1	Low	0.555
D9	HHHHHHRRRRRRRRR	Cell-penetrating	1	Low	0.525
Inv3.10	HHHHHHTKRRITPKDVIDVRSVTTEINT	Cell-penetrating	0.76	High	0.72
5-FAM-H3R8	HHHRRRRRRRR	Cell-penetrating	1	High	0.575
D8	HHHRRRRRRRRRHHH	Cell-penetrating	1	High	0.517
DNA-IL-PEI	HILPWKWPWWPWRR	Cell-penetrating	0.93	High	0.55
Peptide 30	HIQLSPFSQSWR	Cell-penetrating	0.83	Low	0.647
Peptide 54	HPGSPFPPEHRP	Cell-penetrating	0.93	Low	0.68
Peptide 62	HQHKPPPLTNNW	Cell-penetrating	0.85	Low	0.735
Peptide 12	HRHIRRQSLIML	Cell-penetrating	0.93	Low	0.79
A7	HRLRHALAHLLHKLKHLLHALAHRLRH	Cell-penetrating	0.99	Low	0.53
VIP-TAT	HSDAVFTDNYTALRKQMAVKKYLNSILNYGRKKRRQRRR	Cell-penetrating	0.91	High	0.508
PACAP	HSDGIFTDSYSRYRKQMAVKKYLAAVLGKRYKQRVKNK	Cell-penetrating	0.81	High	0.543
L8 (Ala39 substitution mutant of LALF (32-51))	HYRIKPTARRLKWKYKGKFW	Cell-penetrating	0.96	Low	0.543
L12 (Ala43 substitution mutant of LALF (32-51))	HYRIKPTFRRLAWKYKGKFW	Cell-penetrating	0.9	Low	0.543
L20 (Ala51 substitution mutant of LALF (32-51))	HYRIKPTFRRLKWKYKGKFA	Cell-penetrating	0.94	High	0.527
YTA4	IAWVKAFIRKLRKGPLG	Cell-penetrating	0.93	Low	0.575
Penetration	IGCRH	Cell-penetrating	0.57	High	0.57
Xentry peptides	IIIR	Cell-penetrating	0.7	High	0.594
TCTP (2-10) deletion mutant	IIYRDLISH	Non-cell-penetrating	0.7	-	-
D7	IKIKIKIKIKIKIKIKKLAKLAKLAKLAKLAKLAKKIK	Cell-penetrating	0.99	Low	0.52
pAntp (45-58)	IKIWFQNRRMKWKK	Cell-penetrating	0.93	High	0.912
TAM-MP	INLKALAALAKKIL	Cell-penetrating	0.9	Low	0.63
Bip14	IPALK	Cell-penetrating	0.72	High	0.827
IPL	IPLVVPLC	Cell-penetrating	0.67	High	0.56
RIPL peptide	IPLVVPLRRRRRRRRC	Cell-penetrating	0.98	High	0.595
Bip10	IPMIK	Non-cell-penetrating	0.58	-	-
Bip15	IPMLK	Cell-penetrating	0.56	High	0.92
No.143	IPSRWKDQFWKRWHY	Cell-penetrating	0.85	High	0.807
IRQ	IRQRRRR	Cell-penetrating	0.98	Low	0.566
NYAD-41	ISFDELLDYYGESGS	Cell-penetrating	0.85	Low	0.82
pAntp (47-58)	IWFQNRRMKWKK	Cell-penetrating	0.89	High	0.97
Peptide 8	IWRYSLASQQ	Cell-penetrating	0.59	Low	0.58
P7-5	IYLATALAKWALKQGFGGRRRRRRR	Cell-penetrating	1	Low	0.596
P7-7	IYLATALAKWALKQGGRRRRRRR	Cell-penetrating	0.99	Low	0.542
TCTP (3-10) deletion mutant	IYRDLISH	Non-cell-penetrating	0.67	-	-
KAFAK	KAFAKLAARLYRKALARQLGVAA	Cell-penetrating	1	Low	0.53
II	KALAALLKKLAKLLAALK	Cell-penetrating	1	High	0.93
KLA8	KALAALLKKWAKLLAALK	Cell-penetrating	1	High	0.89
KLA12	KALAKALAKLWKALAKAA	Cell-penetrating	0.99	High	0.72
KLA10	KALKKLLAKWLAAAKALL	Cell-penetrating	0.99	High	0.84
NAP	KALKLKLALALLAKLKLA	Cell-penetrating	1	High	0.64
Crot (27-39) derevative	KCCKWRWRCK	Cell-penetrating	0.95	High	0.94
rLF	KCFMWQEMLNKAGVPKLRCARK	Cell-penetrating	0.83	Low	0.8
M3	KCFQWQRNMRKVR	Cell-penetrating	0.94	Low	0.83
M1	KCFQWQRNMRKVRGPPVSC	Cell-penetrating	0.68	High	0.805
hLF WT	KCFQWQRNMRKVRGPPVSCIKR	Cell-penetrating	0.92	High	0.72
M2	KCFQWQRNMRKVRGPPVSSIKR	Cell-penetrating	0.87	Low	0.71
Crot (27-39) derevative	KCGCRWRWKCGCKK	Cell-penetrating	0.95	High	0.907
ALPHA Virus nucelocapsid (311-320)	KCPSRRPKR	Cell-penetrating	0.97	Low	0.62
Crot (27-39) derevative	KCRWRWKCCKK	Cell-penetrating	0.95	High	0.98
FITC-WT1-pTj	KDCERRFSRSDQLKRHQRRHTGVKPFQK	Cell-penetrating	0.85	High	0.605
Crot (27-39) derevative	KDCRWRWKCCKK	Cell-penetrating	0.78	High	0.99
Pep-2	KETWFETWFTEWSQPKKKRKV	Cell-penetrating	0.81	Low	0.68
PN183 (SEQ ID NO: 63)	KETWWETWWTEWSQPGRKKRRQRRRPPQ	Cell-penetrating	0.93	High	0.568
EGFP-Pep-1	KETWWETWWTEWSQPKKKRKV	Cell-penetrating	0.88	Low	0.67
FP-lipo	KETWWETWWTEWSQPKKKRKVC	Cell-penetrating	0.81	Low	0.61
CPP-PNA	KFFKFFKFFK	Cell-penetrating	0.94	Low	0.55
hCT (18â€“32)	KFHTFPQTAIGVGAP	Cell-penetrating	0.66	Low	0.67
IP-1	KFLNRFWHWLQLKPGQPMY	Cell-penetrating	0.87	Low	0.58
Cyt c (5-13)	KGKKIFIMK	Cell-penetrating	0.66	High	0.74
q-NTD	KGRKKRRQRRRPPQ	Cell-penetrating	0.96	High	0.7
Res4	KGRTPIKFGKADCDRPPKHSQNGMGK	Cell-penetrating	0.66	Low	0.575
PN509 (SEQ ID NO: 90)	KGSKKAVTKAQKKDGKKRKRSRKESYSVYVYKVLKQ	Cell-penetrating	0.98	Low	0.66
MMD45	KHHWHHVRLPPPVRLPPPGNHHHHHH	Cell-penetrating	0.86	Low	0.55
LAH6-X1	KHKALHALHLLALLWLHLAHLAKHK	Cell-penetrating	0.96	High	0.56
(KH)9-Bp100	KHKHKHKHKHKHKHKHKHKKLFKKILKYL	Cell-penetrating	0.96	Low	0.59
LAH6-X1L-W	KHKLLHLLHLLALLWLHLLHLLKHK	Cell-penetrating	0.96	Low	0.51
KLA5	KIAAKSIAKIWKSILKIA	Cell-penetrating	0.97	Low	0.92
fGeT	KIAKLKAKIQKLKQKIAKLK	Cell-penetrating	0.99	Low	0.595
KLA11	KITLKLAIKAWKLALKAA	Cell-penetrating	0.98	Low	0.78
pAntp (46-58)	KIWFQNRRMKWKK	Cell-penetrating	0.93	High	0.96
APP521	KKAAQIRSQVMTHLRVI	Cell-penetrating	0.78	Low	0.86
LAH4-L1	KKALLAHALHLLALLALHLAHALKKA	Cell-penetrating	0.99	High	0.56
PN361 (SEQ ID NO: 58)	KKDGKKRKRSRKESYSVYVYKVLKQ	Cell-penetrating	0.8	Low	0.63
M867	KKICTRKPRFMSAWAQ	Cell-penetrating	0.94	High	0.71
Cyt C 86-101	KKKEERADLIAYLKKA	Cell-penetrating	0.78	Low	0.79
CL22	KKKKKKGGFLGFWRGENGRKTRSAYERMCILKGK	Cell-penetrating	0.96	Low	0.58
K8-lip	KKKKKKKK	Cell-penetrating	0.98	Low	0.62
K9	KKKKKKKKK	Cell-penetrating	0.98	Low	0.55
Polylysine19 (SEQ ID NO:2)	KKKKKKKKKKKKKKKKKKK	Cell-penetrating	0.98	Low	0.69
P1	KKKKKKNKKLQQRGD	Cell-penetrating	0.94	Low	0.617
LAH4-X1	KKLALHALHLLALLWLHLAHLALKK	Cell-penetrating	0.98	High	0.57
CF-BP16	KKLFKKILKKL	Cell-penetrating	0.97	Low	0.55
RSV-A11	KKPGKKTTTKPTKK	Cell-penetrating	0.89	Low	0.735
RSV-A10	KKPGKKTTTKPTKKPTIKTTKK	Cell-penetrating	0.93	Low	0.61
RSV-A12	KKPTIKTTKK	Cell-penetrating	0.83	Low	0.678
Tat (50-57)	KKRRQRRR	Cell-penetrating	1	Low	0.77
RSV-A13	KKTTTKPTKK	Cell-penetrating	0.87	Low	0.645
MMD47	KKWALLALALHHLAHLALHLALALKKAHHHHHH	Cell-penetrating	0.95	Low	0.54
Pen7-9Ã—Arg	kkwkmrrGaGrrrrrrrrr	Cell-penetrating	0.97	High	0.51
pAntpHD (58-43)	KKWKMRRNQFWIKIQR	Cell-penetrating	0.91	High	0.85
KLA15	KLAAALLKKWKKLAAALL	Cell-penetrating	1	High	0.83
KLA	KLAKLAKKLAKLAK	Cell-penetrating	0.99	Low	0.59
KLA-R7	KLAKLAKKLAKLAKGGRRRRRRR	Cell-penetrating	1	High	0.535
KLA-TAT(47-57)	KLAKLAKKLAKLAKGRKKRRQRRRP	Cell-penetrating	1	High	0.66
KLA-ECP(32-41)	KLAKLAKKLAKLAKNYRWRCKNQN	Cell-penetrating	0.97	High	0.548
KLA3	KLALKAAAKAWKAAAKAA	Cell-penetrating	0.99	Low	0.87
KLA2	KLALKAALKAWKAAAKLA	Cell-penetrating	1	Low	0.84
IV	KLALKALKAALKLA	Cell-penetrating	0.99	Low	0.87
V	KLALKLALKALKAA	Cell-penetrating	0.99	Low	0.87
III	KLALKLALKALKAALK	Cell-penetrating	1	High	0.77
I	KLALKLALKALKAALKLA	Cell-penetrating	1	High	0.72
MAP	KLALKLALKALKAALKLAGC	Cell-penetrating	1	High	0.825
VII	KLALKLALKALQAALQLA	Cell-penetrating	0.9	Low	0.72
KLA1	KLALKLALKAWKAALKLA	Cell-penetrating	1	High	0.67
KLA13	KLALKLALKWAKLALKAA	Cell-penetrating	1	Low	0.86
VIII	KLALQLALQALQAALQLA	Cell-penetrating	0.93	High	0.85
pepM	KLFMALVAFLRFLTIPPTAGILKRWGTI	Cell-penetrating	0.88	Low	0.58
VI	KLGLKLGLKGLKGGLKLG	Cell-penetrating	0.99	Low	0.79
Bip11	KLGVM	Non-cell-penetrating	0.55	-	-
Res7	KLIKGRTPIKFGK	Cell-penetrating	0.86	Low	0.595
Res5	KLIKGRTPIKFGKADCDRPPKHSGK	Cell-penetrating	0.77	Low	0.628
Res3	KLIKGRTPIKFGKADCDRPPKHSQNGK	Cell-penetrating	0.73	Low	0.61
Res2	KLIKGRTPIKFGKADCDRPPKHSQNGM	Cell-penetrating	0.52	Low	0.573
Res1	KLIKGRTPIKFGKADCDRPPKHSQNGMGK	Cell-penetrating	0.85	Low	0.57
Res6	KLIKGRTPIKFGKARCRRPPKHSGK	Cell-penetrating	0.94	Low	0.58
KLA14	KLLAKAAKKWLLLALKAA	Cell-penetrating	0.99	Low	0.84
KLA9	KLLAKAALKWLLKALKAA	Cell-penetrating	1	Low	0.91
C5	KLLKLLLKLWKKLLKLLK	Cell-penetrating	0.99	High	0.5
A6	KLLKLLLKLWKKLLKLLKGGGRRRRRRR	Cell-penetrating	1	High	0.635
G55-9	KLPCRSNTFLNIFRRKKPG	Cell-penetrating	0.91	Low	0.535
Bip9	KLPVM	Cell-penetrating	0.55	High	0.8
Bip12	KLPVT	Cell-penetrating	0.67	High	0.54
CCMV GAG	KLTRAQRRAAARKNKRNTRGC	Cell-penetrating	0.99	High	0.78
7	KLWMRWWSPTTRRYG	Cell-penetrating	0.98	High	0.93
No.14-2	KLWMRWYSATTRRYG	Cell-penetrating	0.98	High	0.97
No.14	KLWMRWYSPTTRRYG	Cell-penetrating	0.98	High	0.96
No.14-7	KLWMRWYSPWTRRYG	Cell-penetrating	0.96	High	0.92
PN228 (SEQ ID NO: 70)	KLWSAWPSLWSSLWKP	Cell-penetrating	0.89	Low	0.68
Crot (27-39) derevative	KMDCRPRPKCCKK	Cell-penetrating	0.91	Low	0.73
Crot (27-39) derevative	KMDCRWRPKCCKK	Cell-penetrating	0.81	High	0.84
Crot (27-39)	KMDCRWRWKCCKK	Cell-penetrating	0.8	High	0.94
Crot (27-39) derevative	KMDCRWRWKCKK	Cell-penetrating	0.78	High	0.95
Crot (27-39) derevative	KMDCRWRWKCSKK	Cell-penetrating	0.82	High	0.95
Crot (27-39) derevative	KMDCRWRWKKK	Cell-penetrating	0.77	High	0.86
Crot (27-39) derevative	KMDCRWRWKSCKK	Cell-penetrating	0.83	High	0.95
Crot (27-39) derevative	KMDCRWRWKSSKK	Cell-penetrating	0.88	Low	0.76
Crot (27-39) derevative	KMDRWRWKKK	Cell-penetrating	0.78	Low	0.81
Crot (27-39) derevative	KMDSRWRWKCCKK	Cell-penetrating	0.81	Low	0.68
Crot (27-39) derevative	KMDSRWRWKCSKK	Cell-penetrating	0.88	High	0.6
Crot (27-39) derevative	KMDSRWRWKSCKK	Cell-penetrating	0.89	Low	0.84
Crot (27-39) derevative	KMDSRWRWKSSKK	Cell-penetrating	0.93	Low	0.87
Cyt 79-88	KMIFVGIKKK	Cell-penetrating	0.62	Low	0.793
Cyt 79-92	KMIFVGIKKKEERA	Cell-penetrating	0.67	Low	0.92
BMV GAG	KMTRAQRRAAARRNRWTARGC	Cell-penetrating	0.99	Low	0.561
No. 2028	KNAWKHSSCHHRHQI	Cell-penetrating	0.72	High	0.787
RSV-B3	KPRSKNPPKKPK	Cell-penetrating	0.95	Low	0.67
Yeast GCN 4 (231-252)	KRARNTEAARRSRARKLQRMKQGC	Cell-penetrating	0.96	Low	0.821
Peptide 2	KRIHPRLTRSIR	Cell-penetrating	0.99	Low	0.633
Peptide 1	KRIIQRILSRNS	Cell-penetrating	0.97	Low	0.665
RSV-A7	KRIPNKKPGKK	Cell-penetrating	0.86	Low	0.59
RSV-A6	KRIPNKKPGKKT	Cell-penetrating	0.85	Low	0.55
RSV-A5	KRIPNKKPGKKTTTKPTKK	Cell-penetrating	0.9	Low	0.588
RSV-A4	KRIPNKKPGKKTTTKPTKKPTIK	Cell-penetrating	0.91	Low	0.54
RSV-A3	KRIPNKKPGKKTTTKPTKKPTIKTTKK	Cell-penetrating	0.89	Low	0.587
RSV-A2	KRIPNKKPGKKTTTKPTKKPTIKTTKKDLK	Cell-penetrating	0.84	Low	0.55
RSV-A1	KRIPNKKPGKKTTTKPTKKPTIKTTKKDLKPQTTKPK	Cell-penetrating	0.97	Low	0.595
RSV-A8	KRIPNKKPKK	Cell-penetrating	0.87	Low	0.59
KW	KRKRWHW	Cell-penetrating	0.89	Low	0.551
Bipartite nucleoplasmin NLS (155-170)	KRPAAIKKAGQAKKKK	Cell-penetrating	0.98	Low	0.693
44	KRPTMRFRYTWNPMK	Cell-penetrating	0.81	High	0.517
Human c Fos (139-164)	KRRIRRERNKMAAAKSRNRRRELTDTGC	Cell-penetrating	0.93	Low	0.77
Tat (51-57)	KRRQRRR	Cell-penetrating	1	Low	0.88
hClock-(35-47)	KRVSRNKSEKKRR	Cell-penetrating	0.97	High	0.84
Crot (27-39) derevative	KRWRWKCCKK	Cell-penetrating	0.93	High	0.89
Retro-pVEC	KSHAHAQKRIRRRLIILL	Cell-penetrating	0.99	Low	0.9
RSV-B1	KSICKTIPSNKPKKK	Cell-penetrating	0.94	Low	0.65
KST	KSTGKANKITITNDKGRLSK	Cell-penetrating	0.92	Low	0.672
Peptide 64	KTIEAHPPYYAS	Cell-penetrating	0.88	Low	0.725
RSV-B2	KTIPSNKPKKK	Cell-penetrating	0.89	Low	0.63
E162	KTVLLRKLLKLLVRKI	Cell-penetrating	0.99	High	0.81
MTpl-3	KWCFAVCYAGICYAACAGK	Cell-penetrating	0.84	Low	0.54
Tpl	KWCFRVCYRGICYRRCRGK	Cell-penetrating	0.98	High	0.62
Pep-3	KWFETWFTEWPKKRK	Cell-penetrating	0.73	Low	0.545
Pep-3	KWFETWFTEWPKKRKGGC	Cell-penetrating	0.89	Low	0.548
PenetraMax	KWFKIQMQIRRWKNKR	Cell-penetrating	0.99	High	0.606
MTpl-2	KWFRVYRGIYRRRGK	Cell-penetrating	0.98	High	0.685
MTpl-1	KWSFRVSYRGISYRRSRGK	Cell-penetrating	0.96	Low	0.69
A11	LAELLAELLAELGGGGRRRRRRRRR	Cell-penetrating	0.99	Low	0.605
pVEC mutant	LAIILRRRIRKQAHAHSK	Cell-penetrating	0.99	Low	0.91
D9	LALALALALALALAKLAKLAKLAKLAKIKKIKKKIK	Cell-penetrating	1	High	0.58
D8	LALALALALALALALAKIKKIKKIKKIKKLAKLAKKIK	Cell-penetrating	1	High	0.59
D6	LALALALALALALALAKKLKKLKKLKKLKKLKKLKYAK	Cell-penetrating	1	High	0.53
D10	LALALALALALALALAKLAKLAKLAKLAKLAKKIK	Cell-penetrating	1	High	0.5
A12	LAQLLAQLLAQLGGGGRRRRRRRRR	Cell-penetrating	0.99	Low	0.55
Xentry peptides	lcl	Cell-penetrating	0.67	High	0.57
Xentry peptides	LCLE	Cell-penetrating	0.56	High	0.628
Xentry peptides	LCLH	Cell-penetrating	0.69	Low	0.507
Xentry peptides	LCLK	Cell-penetrating	0.75	High	0.68
Xentry peptides	LCLN	Cell-penetrating	0.6	Low	0.51
Xentry peptides	LCLQ	Cell-penetrating	0.68	High	0.61
Xentry peptides	LCLR	Cell-penetrating	0.78	High	0.72
Peptide 45	LDITPFLSLTLP	Cell-penetrating	0.86	Low	0.725
Inv10	LDTYSPELFCTIRNFYDADRPDRGAAA	Cell-penetrating	0.78	Low	0.98
Tat (43-60)	LGISYGRKKRRQRRRPPQ	Cell-penetrating	0.96	High	0.84
PN86 (SEQ ID NO: 68)	LGLLLRHLRHHSNLLANI	Cell-penetrating	0.91	Low	0.58
EGFP-hcT(9-32)	LGTYTQDFNKFHTFPQTAIGVGAP	Cell-penetrating	0.82	Low	0.805
B8	LHHLLHHLLHLLHHLLHHLHHL	Cell-penetrating	0.9	Low	0.513
TCTP-CPP 34	LIIFAIAASHKK	Cell-penetrating	0.86	Low	0.53
TCTP-CPP 35	LIIFAILISHKK	Cell-penetrating	0.82	Low	0.53
TCTP-CPP 16	LIIFRIAASHKK	Cell-penetrating	0.94	Low	0.57
TCTP-CPP 33	LIIFRILISH	Cell-penetrating	0.65	Low	0.59
TCTP-CPP 30	LIIFRILISHHH	Cell-penetrating	0.72	Low	0.55
TCTP-CPP 31	LIIFRILISHK	Cell-penetrating	0.72	Low	0.51
TCTP-CPP 27	LIIFRILISHKK	Cell-penetrating	0.9	Low	0.54
TCTP-CPP 32	LIIFRILISHR	Cell-penetrating	0.77	Low	0.51
TCTP-CPP 29	LIIFRILISHRR	Cell-penetrating	0.91	Low	0.59
TAM-rMP	LIKKALAALAKLNI	Cell-penetrating	0.95	Low	0.59
LILIR8 (Alexa)	LILIGRRRRRRRRGC	Cell-penetrating	0.99	High	0.547
D11	LILILILILILILILIKRKKRKKRKKRKKRAKRAKHSK	Cell-penetrating	0.98	Low	0.51
EB1	LIRLWSHLIHIWFQNRRLKWKKK	Cell-penetrating	0.92	High	0.668
EB1-Cys	LIRLWSHLIHIWFQNRRLKWKKKC	Cell-penetrating	0.89	High	0.71
EB-1	LIRLWSHLIHIWFQNRRLKWKKKGGC	Cell-penetrating	0.87	High	0.622
TAMARA-peptide 2	LKKLAELAHKLLKLG	Cell-penetrating	0.85	Low	0.52
LK-2	LKKLCKLLKKLCKLAG	Cell-penetrating	0.98	Low	0.52
LK-1	LKKLLKLLKKLLKLAG	Cell-penetrating	0.99	Low	0.51
[D]-K6L9	LKlLKkLlkKLLkLL	Cell-penetrating	0.98	Low	0.53
pepR	LKRWGTIKKSKAINVLRGFRKEIGRMLNILNRRRR	Cell-penetrating	0.99	High	0.655
XI	LKTLATALTKLAKTLTTL	Cell-penetrating	0.96	High	0.74
XIII	LKTLTETLKELTKTLTEL	Cell-penetrating	0.88	Low	0.85
pVEC mutant	LLAILRRRIRKQAHAHSK	Cell-penetrating	0.99	Low	0.96
PN202 (SEQ ID NO: 50)	LLETLLKPFQCRICMRNFSTRQARRNHRRRHRR	Cell-penetrating	0.97	High	0.523
LL-37	LLGDFFRKSKEKIGKEFKRIVQRIKDFLRNLVPRTESC	Cell-penetrating	0.84	High	0.525
TP8	LLGKINLKALAALAKKIL	Cell-penetrating	0.97	Low	0.78
S6KR	LLHILRRSIRKQAHAIRK	Cell-penetrating	0.98	High	0.53
S6R	LLHILRRSIRRQAHAIRR	Cell-penetrating	0.99	High	0.541
pVEC mutant	LLIALRRRIRKQAHAHSK	Cell-penetrating	1	Low	0.94
pVEC mutant	LLIIARRRIRKQAHAHSK	Cell-penetrating	0.99	Low	0.92
pVEC mutant	LLIILARRIRKQAHAHSK	Cell-penetrating	0.97	High	0.89
pVEC mutant	LLIILRARIRKQAHAHSK	Cell-penetrating	0.98	High	0.9
pVEC mutant	LLIILRRAIRKQAHAHSK	Cell-penetrating	0.98	High	0.95
pVEC mutant	LLIILRRRARKQAHAHSK	Cell-penetrating	1	Low	0.89
pVEC mutant	LLIILRRRIARKQAHAHSK	Cell-penetrating	0.99	High	0.77
pVEC mutant	LLIILRRRIRAQAHAHSK	Cell-penetrating	0.98	High	0.94
pVEC mutant	LLIILRRRIRKAAHAHSK	Cell-penetrating	1	High	0.86
pVEC mutant	LLIILRRRIRKQAAAHSK	Cell-penetrating	1	Low	0.72
pVEC mutant	LLIILRRRIRKQAHAASK	Cell-penetrating	1	High	0.72
pVEC mutant	LLIILRRRIRKQAHAHAK	Cell-penetrating	1	High	0.84
pVEC mutant	LLIILRRRIRKQAHAHSA	Cell-penetrating	0.97	High	0.87
pVEC	LLIILRRRIRKQAHAHSK	Cell-penetrating	1	High	0.53
FAM-pVEC-gHo (FAM- gHoPe2)	LLIILRRRIRKQAHAHSKNHQQQNPHQPPM	Cell-penetrating	0.91	Low	0.54
P9R	LLIILRRRIRRRARARSR	Cell-penetrating	0.99	High	0.582
E165	LLKKRKVVRLIKFLLK	Cell-penetrating	1	High	0.87
PF20	LLKLLKKLLKLLKKLLKLL	Cell-penetrating	1	Low	0.513
XII	LLKTTALLKTTALLKTTA	Cell-penetrating	0.96	Low	0.793
XIV	LLKTTELLKTTELLKTTE	Cell-penetrating	0.88	Low	0.86
Xentry peptides	LLLLR	Cell-penetrating	0.82	High	0.63
Xentry peptides	LLLR	Cell-penetrating	0.84	High	0.55
Xentry peptides	LLLRR	Cell-penetrating	0.88	High	0.51
Xentry peptides	LLR	Cell-penetrating	0.8	High	0.56
P6	LLRARWRRRRSRRFR	Cell-penetrating	1	Low	0.558
S9RH	LLRHLRRHIRRARRHIRR	Cell-penetrating	0.99	High	0.503
S9R	LLRILRRSIRRARRAIRR	Cell-penetrating	1	Low	0.561
Mgpe-4	LLYWFRRRHRHHRRRHRR	Cell-penetrating	0.98	High	0.6
TP13	LNSAGYLLGKALAALAKKIL	Cell-penetrating	0.92	Low	0.81
TP7	LNSAGYLLGKINLKALAALAKKIL	Cell-penetrating	0.92	High	0.86
TP15	LNSAGYLLGKLKALAALAK	Cell-penetrating	0.92	Low	0.9
TP12	LNSAGYLLGKLKALAALAKIL	Cell-penetrating	0.91	Low	0.54
Peptide 44	LNVPPSWFLSQR	Cell-penetrating	0.86	Low	0.6
Peptide 46	LPHPVLHMGPLR	Cell-penetrating	0.92	High	0.5
A4	LRHHLRHLLRHLRHLLRHLRHHLRHLLRH	Cell-penetrating	0.99	High	0.508
D12	LRHLLRHLLRHLRHL	Cell-penetrating	0.97	Low	0.543
A3	LRHLLRHLLRHLRHLLRHLRHLLRHLLRH	Cell-penetrating	0.99	Low	0.503
DPV15	LRRERQSRLRRERQSR	Cell-penetrating	0.98	Low	0.52
p28	LSTAADMQGVVTDGMASGLDKDYLKPDD	Cell-penetrating	0.58	High	0.77
Peptide 31	LTMPSDLQPVLW	Cell-penetrating	0.7	Low	0.79
Peptide 22	LTRNYEAWVPTP	Cell-penetrating	0.72	Low	0.758
X-Pep derivative	MAARL	Cell-penetrating	0.6	Low	0.623
X-Pep	MAARLCCQ	Cell-penetrating	0.5	Low	0.54
N-terminus of X-Pep	MAARLCCQLDPARDV	Non-cell-penetrating	0.52	-	-
N-terminus of X-Pep	MAARLCCQLDPARDVLCLRP	Cell-penetrating	0.83	Low	0.63
TCTP(I-9) I2A subsetution mutant	MAIYRDLIS	Non-cell-penetrating	0.69	-	-
CPPK	MAMPGEPRRANVMAHKLEPASLQLR NSCA	Cell-penetrating	0.86	Low	0.715
Human Prp (1-28)	MANLGCWMLVLFVATWSDLGLCKKRPKP	Cell-penetrating	0.94	Low	0.58
Mouse Prp (1-28)	MANLGYWLLALFVTMWTDVGLCKKRPKP	Cell-penetrating	0.9	Low	0.61
CPPL	MAPQRDTVGGRTTPPSWGPAKAQLRNSCA	Cell-penetrating	0.82	Low	0.775
LAMBDA N (1-22)	MDAQTRRRERRAEKQAQWKAANGC	Cell-penetrating	0.92	Low	0.875
Crot (27-39) derevative	MDCRWRWKCCKK	Cell-penetrating	0.79	High	0.93
Peptide 2	MGLGLHLLVLAAALQGAKKKRKV	Cell-penetrating	0.94	High	0.53
Peptide 1	MGLGLHLLVLAAALQGAWSQPKKKRKV	Cell-penetrating	0.98	Low	0.607
Peptide 6	MHKRPTTPSRKM	Cell-penetrating	0.88	Low	0.58
TCTP(1-9 I3A subsetution mutant	MIAYRDLIS	Non-cell-penetrating	0.74	-	-
TCTP(1-9) Y4A subsetution mutant	MIIARDLIS	Non-cell-penetrating	0.71	-	-
TCTP-CPP 26	MIIFAIAASHKK	Cell-penetrating	0.76	Low	0.53
TCTP-CPP 24	MIIFKIAASHKK	Cell-penetrating	0.8	Low	0.545
TCTP-CPP 14	MIIFRAAASHKK	Cell-penetrating	0.97	Low	0.59
TCTP-CPP 13	MIIFRALISHKK	Cell-penetrating	0.86	Low	0.57
TCTP-CPP 3	MIIFRDLISH	Non-cell-penetrating	0.71	-	-
TCTP-CPP 12	MIIFRIAASHKK	Cell-penetrating	0.91	Low	0.57
TCTP-CPP 22	MIIFRIAATHKK	Cell-penetrating	0.87	Low	0.55
TCTP-CPP 20	MIIFRIAAYHKK	Cell-penetrating	0.88	Low	0.55
TCTP-CPP 28	MIIFRILISHKK	Cell-penetrating	0.82	Low	0.57
TCTP-CPP 9	MIIRRDLISE	Non-cell-penetrating	0.59	-	-
TCTP-CPP 4	MIISRDLISH	Non-cell-penetrating	0.7	-	-
TCTP(1-9) R5A subsetution mutant	MIIYADLIS	Non-cell-penetrating	0.76	-	-
TCTP-CPP 11	MIIYARRAEE	Non-cell-penetrating	0.53	-	-
TCTP-CPP 10	MIIYRAEISH	Non-cell-penetrating	0.87	-	-
TCTP(1-9) D6A subsetution mutant	MIIYRALIS	Non-cell-penetrating	0.58	-	-
TCTP-CPP 7	MIIYRALISHKK	Cell-penetrating	0.92	Low	0.55
TCTP (1-6) deletion mutant	MIIYRD	Non-cell-penetrating	0.71	-	-
TCTP(1-9) L7A subsetution mutant	MIIYRDAIS	Non-cell-penetrating	0.8	-	-
TCTP-CPP 2	MIIYRDKKSH	Cell-penetrating	0.58	Low	0.66
TCTP (1-7) deletion mutant	MIIYRDL	Non-cell-penetrating	0.68	-	-
TCTP(1-9) I8A subsetution mutant	MIIYRDLAS	Non-cell-penetrating	0.75	-	-
TCTP (1-8) deletion mutant	MIIYRDLI	Non-cell-penetrating	0.71	-	-
TCTP(1-9) S9A subsetution mutant	MIIYRDLIA	Non-cell-penetrating	0.73	-	-
TCTP (1-9) deletion mutant	MIIYRDLIS	Non-cell-penetrating	0.74	-	-
TCTPPTD	MIIYRDLISH	Non-cell-penetrating	0.76	-	-
TCTP-CPP 1	MIIYRDLISKK	Cell-penetrating	0.79	Low	0.615
TCTP-CPP 8	MIIYRIAASHKK	Cell-penetrating	0.94	Low	0.56
BagP	MLLLTRRRST	Cell-penetrating	0.7	Low	0.554
Bac-ELP-H1	MRRIRPRPPRLPRPRPRPLPFPRPGGCYPG	Cell-penetrating	0.92	Low	0.76
Peptide 56	MTPSSLSTLPWP	Cell-penetrating	0.96	Low	0.79
Bovine Prp (1-30)	MVKSKIGSWILVLFVAMWSDVGLCKKRPKP	Cell-penetrating	0.83	Low	0.675
ARF(1-22)	MVRRFLVTLRIRRACGPPRVRV	Cell-penetrating	0.88	High	0.935
ARF(1-37)	MVRRFLVTLRIRRACGPPRVRVFVVHIPRLTGEWAAP	Cell-penetrating	0.86	High	0.582
M918(R-K)	MVTVLFKRLRIRRACGPPRVKV	Cell-penetrating	0.89	High	0.84
M918	MVTVLFRRLRIRRACGPPRVRV	Cell-penetrating	0.9	High	0.94
P22 N	NAKTRRHERRRKLAIERGC	Cell-penetrating	0.95	High	0.76
FAM-gHo	NHQQQNPHQPPM	Cell-penetrating	0.53	Low	0.76
FAM-gHo-pVEC (FAM- gHoPe3)	NHQQQNPHQPPMLLIILRRRIRKQAHAHSK	Cell-penetrating	0.91	Low	0.54
Peptide 50	NIENSTLATPLS	Cell-penetrating	0.9	Low	0.79
SRAM C105Y	NKPILVFY	Non-cell-penetrating	0.56	-	-
Peptide 18	NKRILIRIMTRP	Cell-penetrating	0.94	Low	0.655
Asn-Oct-6	NNNAAGRKRKKRT	Cell-penetrating	0.98	Low	0.855
FHV-TA (39-49)	NRARRNRRRVR	Cell-penetrating	0.97	High	0.588
E8	NRHFRFFFNFTNR	Cell-penetrating	0.71	High	0.55
pAntp (51-58)	NRRMKWKK	Cell-penetrating	0.9	High	0.91
Peptide 60	NSGTMQSASRAT	Cell-penetrating	0.87	Low	0.77
Peptide 1-SΔ	NTCTWLKYH	Non-cell-penetrating	0.61	-	-
Peptide 1	NTCTWLKYHS	Non-cell-penetrating	0.63	-	-
Peptide 1-C3G	NTGTWLKYHS	Cell-penetrating	0.51	Low	0.82
EDN(32-41)	NYQRRCKNQN	Cell-penetrating	0.75	Low	0.71
ECP(32-41)R3Q	NYQWRCKNQN	Cell-penetrating	0.51	Low	0.703
ECP(32-41)W4R	NYRRRCKNQN	Cell-penetrating	0.87	Low	0.63
ECP(32-38)	NYRWRCK	Cell-penetrating	0.85	High	0.77
ECP(32-39)	NYRWRCKN	Cell-penetrating	0.8	High	0.63
ECP(32-40)	NYRWRCKNQ	Cell-penetrating	0.76	High	0.54
ECP(32-41)	NYRWRCKNQN	Cell-penetrating	0.69	Low	0.58
Peptide 48	NYTTYKSHFQDR	Cell-penetrating	0.74	Low	0.675
CTP501	PARAARRAARR	Cell-penetrating	0.99	Low	0.692
C105Y derivative	PFVYLI	Cell-penetrating	0.69	Low	0.54
Peptide 4	PIRRRKKLRRLK	Cell-penetrating	1	High	0.619
SV40	PKKKRKV	Cell-penetrating	0.95	Low	0.868
PV-S4(13)	PKKKRKVALWKTLLKKVLKA	Cell-penetrating	0.99	High	0.52
NS	PKKKRKVWKLLQQFFGLM	Cell-penetrating	0.96	Low	0.61
PreS2 (41-52)	PLSSIFSRIGDP	Cell-penetrating	0.9	Low	0.72
Bip5	PMLKE	Non-cell-penetrating	0.64	-	-
Peptide 21	PNTRVRPDVSF	Cell-penetrating	0.84	Low	0.76
Peptide 14	PPHNRIQRRLNM	Cell-penetrating	0.94	Low	0.65
Secretory leukoprotease inhibitor derived PTD	PPKKSAQCLRYKKPE	Cell-penetrating	0.91	Low	0.607
Bac7-24	PPRLPRPRPRPLPFPRPG	Cell-penetrating	0.95	Low	0.96
Peptide 3	PPRLRKRRQLNM	Cell-penetrating	1	Low	0.53
Peptide 13	PQNRLQIRRHSK	Cell-penetrating	1	Low	0.611
Bac15-24	PRPLPFPRPG	Cell-penetrating	0.84	High	0.71
Bac5-24	PRPPRLPRPRPRPLPFPRPG	Cell-penetrating	0.97	Low	0.95
Bac13-24	PRPRPLPFPRPG	Cell-penetrating	0.87	Low	0.87
Bac11-24	PRPRPRPLPFPRPG	Cell-penetrating	0.92	Low	0.94
Peptide 11	PSKRLLHNNLRR	Cell-penetrating	0.96	Low	0.53
PreS2 3S Mutant	PSSSSSSRIGDP	Cell-penetrating	0.9	Low	0.76
Peptide 61	QAASRVENYMHR	Cell-penetrating	0.77	Low	0.59
TCTP-CPP 5	QIISRDLISH	Non-cell-penetrating	0.67	-	-
pAntp (44-58)	QIKIWFQNRRMKWKK	Cell-penetrating	0.96	High	0.929
IX	QLALQLALQALQAALQLA	Cell-penetrating	0.89	High	0.88
Bip17	QLPVM	Cell-penetrating	0.51	High	0.6
pAntp (50-58)	QNRRMKWKK	Cell-penetrating	0.88	High	0.96
Peptide 58	QPIIITSPYLPS	Cell-penetrating	0.94	Low	0.72
No. 2510	QQHLLIAINGYPRYN	Cell-penetrating	0.85	High	0.695
Peptide 10	QRIRKSKISRTL	Cell-penetrating	0.92	Low	0.682
Peptide 28	QSPTDFTFPNPL	Cell-penetrating	0.84	Low	0.755
Lambda-N (48-62)	QTRRRERRAEKQAQW	Cell-penetrating	0.89	Low	0.58
M6	QWQRNMRKVR	Cell-penetrating	0.87	Low	0.89
M5	QWQRNMRKVRGPPVSCIKR	Cell-penetrating	0.82	Low	0.67
Buforin-II	RAGLQFPVGRVHRLLRK	Cell-penetrating	0.94	Low	0.54
Ala44 substitution mutant of pAntp (43-58)	RAIKIWFQNRRMKWKK	Cell-penetrating	1	High	0.99
Ala50 substitution mutant of Tat (49-57)	RAKRRQRRR	Cell-penetrating	1	Low	0.96
32 RA	RARARARARARARARARARARARARARARARA	Cell-penetrating	1	Low	0.674
No.14-12	RAWMRWYSPTTRRYG	Cell-penetrating	0.97	High	0.89
E3	RFTFHFRFEFTFHFE	Non-cell-penetrating	0.71	-	-
A10	RFTFHFRFEFTFHFEGGGRRRRRRR	Cell-penetrating	0.96	High	0.59
cRGD	RGDfK	Cell-penetrating	0.66	Low	0.745
P2	RGDGPRRRPRKRRGR	Cell-penetrating	0.99	Low	0.555
PD1	RGDRGDRRDLRLDRGDLRC	Cell-penetrating	0.93	Low	0.805
PD2	RGDRLDRRDLRLDRRDLRC	Cell-penetrating	0.89	Low	0.627
PE1	RGERGERRELRLERGELRC	Cell-penetrating	0.96	Low	0.697
PE2	RGERLERRELRLERRELRC	Cell-penetrating	0.92	High	0.5
SynB5	RGGRLAYLRRRWAVLGR	Cell-penetrating	1	Low	0.81
SynB1	RGGRLSYSRRRFSTSTGR	Cell-penetrating	0.95	Low	0.925
SynB1-ELP-H1	RGGRLSYSRRRFSTSTGRA	Cell-penetrating	0.97	Low	0.828
P7	RGPRRQPRRHRRPRR	Cell-penetrating	1	High	0.578
PN404 (SEQ ID NO: 91)	RGSRRAVTRAQRRDGRRRRRSRRESYSVYVYRVLRQ	Cell-penetrating	0.97	Low	0.652
F3	RHHLRHLRRHL	Cell-penetrating	1	Low	0.545
B5	RHHLRHLRRHLRHLLRHLRHHL	Cell-penetrating	1	High	0.528
A1	RHHLRHLRRHLRHLLRHLRHHLRHLRRHLRHLL	Cell-penetrating	0.99	Low	0.533
B6	RHHRRHHRRHRRHHRRHHRHHR	Cell-penetrating	1	Low	0.51
PDX -1-PTD	RHIKIWFQNRRMKWKK	Cell-penetrating	0.99	High	0.927
E7	RHNFRFFFNFRTNR	Cell-penetrating	0.96	High	0.56
Peptide 5	RHVYHVLLSQ	Cell-penetrating	0.59	Low	0.603
LR8DHFRI	RIFIGC	Non-cell-penetrating	0.59	-	-
LR15DL	RIFIHFRIGC	Cell-penetrating	0.5	Low	0.58
LR8DHF	RIFIRIGC	Cell-penetrating	0.57	Low	0.665
Human c Jun (252-279)	RIKAERKRMRNRIAASKSRKRKLERIARGC	Cell-penetrating	0.98	High	0.845
LR11	RILQQLLFIHF	Cell-penetrating	0.73	Low	0.64
LR15	RILQQLLFIHFRIGC	Cell-penetrating	0.65	Low	0.58
LR17	RILQQLLFIHFRIGCRH	Cell-penetrating	0.73	High	0.537
LR20	RILQQLLFIHFRIGCRHSRI	Cell-penetrating	0.93	High	0.51
DS4.3	RIMRILRILKLAR	Cell-penetrating	0.98	Low	0.66
Peptide 8	RIRMIQNLIKKT	Cell-penetrating	0.96	Low	0.605
Ala51 substitution mutant of Tat (49-57)	RKARRQRRR	Cell-penetrating	1	Low	0.942
PAF96	RKKAAA	Cell-penetrating	0.84	Low	0.705
Ala52 substitution mutant of Tat (49-57)	RKKARQRRR	Cell-penetrating	1	Low	0.96
hBCPP	RKKNPNCRRH	Cell-penetrating	0.87	Low	0.548
Ala53 substitution mutant of Tat (49-57)	RKKRAQRRR	Cell-penetrating	0.98	Low	0.91
Ala54 substitution mutant of Tat (49-57)	RKKRRARRR	Cell-penetrating	0.99	High	0.74
Ala55 substitution mutant of Tat (49-57)	RKKRRQARR	Cell-penetrating	0.98	Low	0.9
Tat (49-55)	RKKRRQR	Cell-penetrating	1	Low	0.803
Ala56 substitution mutant of Tat (49-57)	RKKRRQRAR	Cell-penetrating	0.99	Low	0.94
Tat (49-56)	RKKRRQRR	Cell-penetrating	1	High	0.68
Ala57 substitution mutant of Tat (49-57)	RKKRRQRRA	Cell-penetrating	0.99	Low	0.865
Tat (49-57)	RKKRRQRRR	Cell-penetrating	1	High	0.88
Tat-Cys	RKKRRQRRRGC	Cell-penetrating	0.98	High	0.548
Tat	RKKRRQRRRGGG	Cell-penetrating	0.96	Low	0.535
TatLK15	RKKRRQRRRGGGKLLKLLLKLLLKLLK	Cell-penetrating	0.99	Low	0.56
dTAT	RKKRRQRRRHRRKKR	Cell-penetrating	1	High	0.527
PN28 (SEQ ID NO: 39)	RKKRRQRRRPPQCAAVALLPAVLLALLAP	Cell-penetrating	0.98	Low	0.577
Tat2-Nat	RKKRRQRRRRKKRRQRRR	Cell-penetrating	1	High	0.546
DPV3	RKKRRRESRKKRRRES	Cell-penetrating	0.98	High	0.83
DPV3	RKKRRRESRKKRRRESC	Cell-penetrating	0.85	Low	0.843
DPV3/10	RKKRRRESRRARRSPRHL	Cell-penetrating	0.98	Low	0.554
MMD49	RKKRRRESWVHLPPPVHLPPPGGHHHHHH	Cell-penetrating	0.96	Low	0.65
PAF26	RKKWFW	Cell-penetrating	0.75	Low	0.633
Camptide	RKLTTIFPLNWKYRKALSLG	Cell-penetrating	0.93	Low	0.63
C3	RLALRLALRALRAALRLA	Cell-penetrating	1	High	0.512
No.14-13	RLAMRWYSPTTRRYG	Cell-penetrating	0.97	High	0.87
No.14-25	RLFMRFYSPTTRRYG	Cell-penetrating	0.95	High	0.93
D11	RLHHRLHRRLHRLHR	Cell-penetrating	0.99	Low	0.56
A2	RLHHRLHRRLHRLHRRLHRLHHRLHRRLH	Cell-penetrating	1	High	0.54
C4	RLHLRLHLRHLRHHLRLH	Cell-penetrating	0.99	Low	0.59
E2	RLHRRLHRRLHRLHR	Cell-penetrating	1	Low	0.51
A5	RLHRRLHRRLHRLHRRLHRLHRRLHRRLH	Cell-penetrating	1	High	0.51
28	RLIMRIYAPTTRRYG	Cell-penetrating	0.97	High	0.79
No.14-26	RLIMRIYSPTTRRYG	Cell-penetrating	0.98	High	0.89
No.14-24	RLLMRLYSPTTRRYG	Cell-penetrating	0.97	Low	0.73
C6	RLLRLLLRLWRRLLRLLR	Cell-penetrating	0.99	Low	0.58
1b	RLLRLLRLL	Cell-penetrating	0.84	Low	0.55
PL	RLLRLLRRLLRLLRRLLRC	Cell-penetrating	0.99	Low	0.55
Bac9-24	RLPRPRPRPLPFPRPG	Cell-penetrating	0.95	Low	0.95
D2	RLRLRLRLRLRLRLRLKLLKLLKLLKLLKKKKKKKGYK	Cell-penetrating	1	High	0.537
D3	RLRLRLRLRLRLRLRLKNNKNNKNNKNNKKKKKKKGYK	Cell-penetrating	0.99	High	0.598
D1	RLRLRLRLRLRLRLRLKRLKRLKRLKRLKKKKKKKGYK	Cell-penetrating	1	High	0.591
SG3	RLSGMNEVLSFRWL	Cell-penetrating	0.74	Low	0.64
No.14-29	RLVMRVYSPTTRRYG	Cell-penetrating	0.97	High	0.78
No.14-14	RLWARWYSPTTRRYG	Cell-penetrating	0.99	High	0.88
No.14-15	RLWMAWYSPTTRRYG	Cell-penetrating	0.83	Low	0.82
No.14-16	RLWMRAYSPTTRRYG	Cell-penetrating	1	Low	0.68
No.14-17	RLWMRWASPTTRRYG	Cell-penetrating	0.99	High	0.96
No.14-18	RLWMRWYAPTTRRYG	Cell-penetrating	0.98	High	0.98
No.14-20	RLWMRWYSPATRRYG	Cell-penetrating	0.99	High	1
RLW	RLWMRWYSPRTRAYG	Cell-penetrating	0.96	High	0.655
No.14-21	RLWMRWYSPTARRYG	Cell-penetrating	0.99	High	1
No.14-22	RLWMRWYSPTTARYG	Cell-penetrating	0.91	Low	0.85
No.14-3R	RLWMRWYSPTTRAYG	Cell-penetrating	0.91	Low	0.92
No.14-23	RLWMRWYSPTTRRAG	Cell-penetrating	0.98	High	0.89
No.14-35	RLWMRWYSPTTRRYA	Cell-penetrating	0.98	High	0.98
No.14-1	RLWMRWYSPTTRRYG	Cell-penetrating	0.99	High	0.98
No.14-9	RLWMRWYSPWTRRWG	Cell-penetrating	0.97	Low	0.65
No.14-8	RLWMRWYSPWTRRYG	Cell-penetrating	0.98	High	0.87
PN366 (SEQ ID NO: 46)	RLWRALPRVLRRLLRP	Cell-penetrating	0.99	Low	0.52
No.14-30	RLYMRYYSPTTRRYG	Cell-penetrating	0.97	High	0.93
pAntp (53-58)	RMKWKK	Cell-penetrating	0.89	Low	0.77
Alpha Virus P130 (227-234)	RNRSRHRR	Cell-penetrating	0.99	Low	0.562
PA 1	RPARPAR	Cell-penetrating	0.86	Low	0.69
Ala45 substitution mutant of pAntp (43-58)	RQAKIWFQNRRMKWKK	Cell-penetrating	0.98	High	0.98
RR-S4(13)	RQARRNRRRALWKTLLKKVLKA	Cell-penetrating	0.99	High	0.522
Rev ARM	RQARRNRRRC	Cell-penetrating	0.97	Low	0.508
Erns1	RQGAARVTSWLGRQLRIAGKRLEGRSK	Cell-penetrating	0.96	Low	0.575
Ala46 substitution mutant of pAntp (43-58)	RQIAIWFQNRRMKWKK	Cell-penetrating	0.98	High	0.914
Ala47 substitution mutant of pAntp (43-58)	RQIKAWFQNRRMKWKK	Cell-penetrating	0.99	High	0.99
Ala48 substitution mutant of pAntp (43-58)	RQIKIAFQNRRMKWKK	Cell-penetrating	1	High	0.945
Pen2W2F	RQIKIFFQNRRMKFKK	Cell-penetrating	0.96	High	0.623
pAntp mutant	RQIKIFFQNRRMKWKK	Cell-penetrating	0.99	High	0.844
Antennapedia	RQIKIQFQNRRKWKK	Cell-penetrating	1	High	0.615
pAntp (43-48)	RQIKIW	Cell-penetrating	0.64	Low	0.94
Ala49 substitution mutant of pAntp (43-58)	RQIKIWAQNRRMKWKK	Cell-penetrating	1	High	0.98
Ala50 substitution mutant of pAntp (43-58)	RQIKIWFANRRMKWKK	Cell-penetrating	0.99	High	0.99
pAntpHD (Pro50)	RQIKIWFPNRRMKWKK	Cell-penetrating	0.99	High	0.968
pAntp (43-50)	RQIKIWFQ	Cell-penetrating	0.61	Low	0.93
Ala51 substitution mutant of pAntp (43-58)	RQIKIWFQARRMKWKK	Cell-penetrating	0.99	High	0.94
pAntp (43-51)	RQIKIWFQN	Cell-penetrating	0.53	Low	0.96
Ala52 substitution mutant of pAntp (43-58)	RQIKIWFQNARMKWKK	Cell-penetrating	0.95	High	0.927
Met-Arg	RQIKIWFQNMRRKWKK	Cell-penetrating	1	High	0.932
pAntp (43-52)	RQIKIWFQNR	Cell-penetrating	0.79	Low	0.95
Ala53 substitution mutant of pAntp (43-58)	RQIKIWFQNRAMKWKK	Cell-penetrating	0.94	High	0.89
pAntp (43-53)	RQIKIWFQNRR	Cell-penetrating	0.98	Low	0.97
Ala54 substitution mutant of pAntp (43-58)	RQIKIWFQNRRAKWKK	Cell-penetrating	0.99	High	0.97
pAntp (43-54)	RQIKIWFQNRRM	Cell-penetrating	0.96	Low	0.83
Ala55 substitution mutant of pAntp (43-58)	RQIKIWFQNRRMAWKK	Cell-penetrating	0.96	Low	0.82
pAntp (43-55)	RQIKIWFQNRRMK	Cell-penetrating	0.96	High	0.735
Ala56 substitution mutant of pAntp (43-58)	RQIKIWFQNRRMKAKK	Cell-penetrating	0.99	High	0.883
pAntp (43-56)	RQIKIWFQNRRMKW	Cell-penetrating	0.98	High	0.794
Ala57 substitution mutant of pAntp (43-58)	RQIKIWFQNRRMKWAK	Cell-penetrating	0.99	Low	0.91
pAntp (43-57)	RQIKIWFQNRRMKWK	Cell-penetrating	1	Low	0.533
Ala58 substitution mutant of pAntp (43-58)	RQIKIWFQNRRMKWKA	Cell-penetrating	0.99	Low	0.868
Penetratin	RQIKIWFQNRRMKWKK	Cell-penetrating	1	High	0.973
Pen-Cys	RQIKIWFQNRRMKWKKC	Cell-penetrating	0.96	High	0.742
PN251 (SEQ ID NO: 54)	RQIKIWFQNRRMKWKKDIMGEWGNEIFGAIAGFLG	Cell-penetrating	0.67	Low	0.54
Pen	RQIKIWFQNRRMKWKKGC	Cell-penetrating	0.95	High	0.623
CS-Lin-Pen	RQIKIWFQNRRMKWKKGG	Cell-penetrating	0.94	High	0.599
Penetratin	RQIKIWFQNRRMKWKKK	Cell-penetrating	0.98	High	0.878
Pen-GFP-Pen	RQIKIWFQNRRMKWKKRQIKIWFQNRRMKWK	Cell-penetrating	0.91	Low	0.6
pAntpâ€“PKI	RQIKIWFQNRRMKWKKTYADFIASGRTGRRNAI	Cell-penetrating	0.97	High	0.845
PenArg	RQIRIWFQNRRMRWRR	Cell-penetrating	0.99	High	0.875
PenArg-Cys	RQIRIWFQNRRMRWRRC	Cell-penetrating	0.99	High	0.667
Erns11	RQLRIAGRRLRGRSR	Cell-penetrating	1	Low	0.637
pAntpHD (3Pro)	RQPKIWFPNRRKPWKK	Cell-penetrating	0.96	High	0.84
Peptide 7	RQRSRRRPLNIR	Cell-penetrating	0.99	Low	0.645
P5	RRARRPRRLRPAPGR	Cell-penetrating	1	Low	0.58
R2	RRGC	Cell-penetrating	0.74	Low	0.637
V1	RRGRRG	Cell-penetrating	1	Low	0.582
hPER1-PTD	RRHHCRSKAKRSR	Cell-penetrating	0.99	Low	0.623
B9	RRHLRRHLRHLRRHLRRHLRHL	Cell-penetrating	1	Low	0.51
RSV-A9	RRIPNRRPRR	Cell-penetrating	0.94	Low	0.55
Bac1-7	RRIRPRP	Cell-penetrating	0.94	Low	0.917
Bac-1-15	RRIRPRPPRLPRPRP	Cell-penetrating	0.97	High	0.68
Bac1-17	RRIRPRPPRLPRPRPRP	Cell-penetrating	0.97	Low	0.82
Bac-ELP43	RRIRPRPPRLPRPRPRPLPFPRPG	Cell-penetrating	0.93	Low	0.94
M593	RRKLSQQKEKK	Cell-penetrating	0.98	Low	0.83
R6L3	RRLLRRLRR	Cell-penetrating	1	High	0.53
Mgpe-3	RRLRHLRHHYRRRWHRFR	Cell-penetrating	0.97	Low	0.523
SynB3	RRLSYSRRRF	Cell-penetrating	0.93	Low	0.763
pAntp (52-58)	RRMKWKK	Cell-penetrating	0.91	High	0.8
Peptide 5	RRQRRTSKLMKR	Cell-penetrating	0.97	Low	0.625
TMR-R3	RRR	Cell-penetrating	0.96	High	0.58
Lambda-N Truncated (50-58)	RRRERRAEK	Cell-penetrating	0.93	Low	0.58
P3	RRRQKRIVVRRRLIR	Cell-penetrating	1	Low	0.52
Retro - Tat (57-49)	RRRQRRKKR	Cell-penetrating	1	High	0.9
dfTAT	RRRQRRKKRGYCKCKYGRKKRRQRRR	Cell-penetrating	0.99	High	0.627
PN81 (SEQ ID NO: 41)	RRRQRRKRGGDIMGEWGNEIFGAIAGFLG	Cell-penetrating	0.85	Low	0.71
R4	RRRR	Cell-penetrating	1	High	0.59
FHV coat (35-49)	RRRRNRTRRNRRRVRGC	Cell-penetrating	0.99	High	0.86
R5	RRRRR	Cell-penetrating	0.99	Low	0.71
R5H3	RRRRRHHH	Cell-penetrating	0.95	High	0.547
R6	RRRRRR	Cell-penetrating	1	High	0.915
R6H3	RRRRRRHHH	Cell-penetrating	0.96	High	0.583
R7	RRRRRRR	Cell-penetrating	1	High	0.89
P7-6	RRRRRRRGGIYLATALAKWALKQ	Cell-penetrating	0.99	High	0.513
P7-4	RRRRRRRGGIYLATALAKWALKQGF	Cell-penetrating	0.99	High	0.57
R7-KLA	RRRRRRRGGKLAKLAKKLAKLAK	Cell-penetrating	1	Low	0.502
R7H3	RRRRRRRHHH	Cell-penetrating	0.98	High	0.573
R6-Pen(W-L)	RRRRRRRQIKILFQNRRMKWKKGGC	Cell-penetrating	0.97	High	0.555
R8	RRRRRRRR	Cell-penetrating	1	High	0.73
R8	RRRRRRRRC	Cell-penetrating	1	High	0.648
R8 (Alexa)	RRRRRRRRGC	Cell-penetrating	0.98	High	0.56
R8H3	RRRRRRRRHHH	Cell-penetrating	0.99	High	0.563
R8	RRRRRRRRK	Cell-penetrating	1	High	0.815
R9	RRRRRRRRR	Cell-penetrating	1	High	0.91
PolyR-C-Cy5	RRRRRRRRRC	Cell-penetrating	1	High	0.522
RV24	RRRRRRRRRGPGVTWTPQAWFQWV	Cell-penetrating	0.97	Low	0.61
R9H3	RRRRRRRRRHHH	Cell-penetrating	1	Low	0.593
r9k	rrrrrrrrrk	Cell-penetrating	1	High	0.66
R12-alexa	RRRRRRRRRR	Cell-penetrating	1	High	0.76
R11	RRRRRRRRRRR	Cell-penetrating	1	High	0.83
R12	RRRRRRRRRRRR	Cell-penetrating	1	Low	0.82
R12	RRRRRRRRRRRRGC	Cell-penetrating	0.98	High	0.598
R15	RRRRRRRRRRRRRRR	Cell-penetrating	1	High	0.53
R16	RRRRRRRRRRRRRRRR	Cell-penetrating	1	Low	0.82
R16	RRRRRRRRRRRRRRRRGC	Cell-penetrating	0.99	High	0.592
R11-PKI	RRRRRRRRRRRTYADFIASGRTGRRNAI	Cell-penetrating	0.99	High	0.866
R7W	RRRRRRRW	Cell-penetrating	0.99	High	0.583
[R4W4]Cyclic	RRRRWWWW	Cell-penetrating	0.88	Low	0.59
RWR	RRRRWWWWRRRR	Cell-penetrating	0.99	High	0.535
Erns4	RRVTSWLGRQLRIAGKRLEGRSK	Cell-penetrating	0.92	Low	0.605
P4	RRVWRRYRRQRWCRR	Cell-penetrating	0.99	High	0.667
P8	RRWRRWNRFNRRRCR	Cell-penetrating	0.99	High	0.699
RW16	RRWRRWWRRWWRRWRR	Cell-penetrating	1	High	0.598
R6W3	RRWWRRWRR	Cell-penetrating	0.99	High	0.676
Erns12	rsrgrlrrgairlqrg	Cell-penetrating	0.95	Low	0.572
Inv4	RSVTTEINTLFQTLTSIAEKVDP	Cell-penetrating	0.71	Low	0.882
No.63	RTLVNEYKNTLKFSK	Cell-penetrating	0.82	High	0.675
FHV (40-49)	RTRRNRRRVR	Cell-penetrating	0.98	High	0.515
pISL	RVIRVWFQNKRCKDKK	Cell-penetrating	0.96	High	0.88
PN158 (SEQ ID NO: 67)	RVIRWFQNKRCKDKK	Cell-penetrating	0.97	High	0.814
PN316 (SEQ ID NO: 92)	RVIRWFQNKRSKDKK	Cell-penetrating	0.97	High	0.677
No. 2175	RVREWWYTITLKQES	Cell-penetrating	0.71	High	0.8
ARF(2-14) scr	RVRILARFLRTRV	Cell-penetrating	0.98	Low	0.84
Erns5	RVRSWLGRQLRIAGKRLEGRSK	Cell-penetrating	0.94	Low	0.642
ARF(19-31)	RVRVFVVHIPRLT	Cell-penetrating	0.57	High	0.76
Erns2	RVTSWLGRQLRIAGKRLEGRSK	Cell-penetrating	0.89	Low	0.545
ECP(34-41)	RWRCKNQN	Cell-penetrating	0.75	Low	0.6
RW MIX	RWRRWRRWRRWR	Cell-penetrating	1	High	0.648
RW9	RWRRWWRRW	Cell-penetrating	0.95	Low	0.54
Crot (27-39) derevative	RWRWKCCKK	Cell-penetrating	0.91	High	0.97
(RW)4	RWRWRWRW	Cell-penetrating	0.98	High	0.537
Peptide 23	SAETVESCLAKSH	Cell-penetrating	0.83	Low	0.74
hPER1-PTD alanine subsitution mutant	SARHHCRSKAKRSRHH	Cell-penetrating	0.99	Low	0.79
Peptide 36	SATGAPWKMWVR	Cell-penetrating	0.83	Low	0.59
Peptide 27	SFHQFARATLAS	Cell-penetrating	0.89	Low	0.72
PN279 (SEQ ID NO: 55)	SGRGKQGGKARAKAKTRSSRAGLQFPVGRVHRLLRKG	Cell-penetrating	0.97	Low	0.72
PN61 (SEQ ID NO: 56)	SGRGKQGGKARAKAKTRSSRAGLQFPVGRVHRLLRKGC	Cell-penetrating	0.98	Low	0.69
Peptide 38	SHAFTWPTYLQL	Cell-penetrating	0.86	Low	0.613
Peptide 39	SHNWLPLWPLRP	Cell-penetrating	0.87	Low	0.53
TFIIE BETA	SKKKKTKV	Cell-penetrating	0.9	Low	0.867
Fushi- tarazu (254-313)	SKRTRQTYTRYQTLELEKEFHFNRYITRRRRIDIANALSLSERQIKIWFQNRRMKSKKDR	Cell-penetrating	0.9	High	0.79
Peptide 37	SLGWMLPFSPPF	Cell-penetrating	0.87	Low	0.72
Peptide 15	SMLKRNHSTSNR	Cell-penetrating	0.95	Low	0.595
Peptide 63	SNPWDSLLSVST	Cell-penetrating	0.87	Low	0.79
Peptide 17	SPMQKTMNLPPM	Cell-penetrating	0.81	Low	0.68
hPER1-PTD alanine subsitution mutant	SRAHHCRSKAKRSRHH	Cell-penetrating	0.99	Low	0.81
hPER1-PTD alanine subsitution mutant	SRRAHCRSKAKRSRHH	Cell-penetrating	1	Low	0.79
DPV10/6	SRRARRSPRESGKKRKRKR	Cell-penetrating	0.99	Low	0.553
DPV10	SRRARRSPRHLGSG	Cell-penetrating	0.96	Low	0.73
hPER1-PTD alanine subsitution mutant	SRRHACRSKAKRSRHH	Cell-penetrating	0.99	Low	0.82
hPER1-PTD alanine subsitution mutant	SRRHHARSKAKRSRHH	Cell-penetrating	0.99	Low	0.761
hPER1-PTD alanine subsitution mutant	SRRHHCRAKAKRSRHH	Cell-penetrating	1	Low	0.714
hPER1-PTD alanine subsitution mutant	SRRHHCRSAAKRSRHH	Cell-penetrating	1	Low	0.818
hPER1-PTD alanine subsitution mutant	SRRHHCRSKAARSRHH	Cell-penetrating	1	Low	0.811
hPER1-PTD alanine subsitution mutant	SRRHHCRSKAKASRHH	Cell-penetrating	1	Low	0.814
hPER1-PTD alanine subsitution mutant	SRRHHCRSKAKRARHH	Cell-penetrating	1	Low	0.734
hPER1-PTD alanine subsitution mutant	SRRHHCRSKAKRSAHH	Cell-penetrating	0.97	Low	0.784
Peptide 9	SRRKRQRSNMRI	Cell-penetrating	0.99	Low	0.572
SR9	SRRRRRRRRR	Cell-penetrating	1	High	0.665
Crot (27-39) derevative	SRWRWKCCKK	Cell-penetrating	0.94	High	0.93
Crot (27-39) derevative	SRWRWKCSKK	Cell-penetrating	0.97	Low	0.89
Crot (27-39) derevative	SRWRWKSCKK	Cell-penetrating	0.97	Low	0.86
Crot (27-39) derevative	SRWRWKSSKK	Cell-penetrating	0.96	Low	0.96
Peptide 43	SSSIFPPWLSFF	Cell-penetrating	0.88	Low	0.62
Peptide 42	SWAQHLSLPPVL	Cell-penetrating	0.92	Low	0.67
Peptide 40	SWLPYPWHVPSS	Cell-penetrating	0.95	Low	0.75
Peptide 41	SWWTPWHVHSES	Cell-penetrating	0.76	Low	0.695
Peptide 25	SYIQRTPSTTLP	Cell-penetrating	0.91	Low	0.78
PHI 21 N (12-29)	TAKTRYKARRAELIAERRGC	Cell-penetrating	0.95	Low	0.805
IL-13p	TAMRAVDKLLLHLKKLFREGQFNRNFESIIICRDRT	Cell-penetrating	0.82	High	0.659
Inv3.8	TARRITPKDVIDVRSVTTEINT	Non-cell-penetrating	0.57	-	-
Peptide 1-NSΔ	TCTWLKYH	Cell-penetrating	0.6	Low	0.52
Peptide 1-NΔ	TCTWLKYHS	Cell-penetrating	0.55	Low	0.66
hCT (21â€“32)	TFPQTAIGVGAP	Cell-penetrating	0.8	Low	0.86
Inv3.9	TKAARITPKDVIDVRSVTTEINT	Non-cell-penetrating	0.6	-	-
Inv3.3	TKRRITPDDVIDVRSVTTEINT	Non-cell-penetrating	0.57	-	-
Inv3.6	TKRRITPKDVIDV	Cell-penetrating	0.6	Low	0.89
Inv3.7	TKRRITPKDVIDVESVTTEINT	Non-cell-penetrating	0.64	-	-
Inv3	TKRRITPKDVIDVRSVTTEINT	Non-cell-penetrating	0.54	-	-
Inv3.5	TKRRITPKDVIDVRSVTTKINT	Cell-penetrating	0.63	High	0.816
Inv3.4	TKRRITPKKVIDVRSVTTEINT	Cell-penetrating	0.68	High	0.848
Peptide 53	TLPSPLALLTVH	Cell-penetrating	0.96	Low	0.69
Peptide 59	TPKTMTQTYDFS	Cell-penetrating	0.75	Low	0.76
FITC-Rath	TPWWRLWTKWHHKRRDLPRKPEGC	Cell-penetrating	0.87	High	0.57
Rev (34-50)	TRQARRNRRRRWRERQR	Cell-penetrating	0.98	High	0.9
HIV-1 Rev (34-50)	TRQARRNRRRRWRERQRGC	Cell-penetrating	0.96	High	0.9
HTLV -II Rex(4-16)	TRRQRTRRARRNRGC	Cell-penetrating	0.98	High	0.521
Herpesvirus 8 k8 protein (124-135)	TRRSKRRSHRKF	Cell-penetrating	0.99	Low	0.582
BF2d	TRSSRAGLQWPVGRVHRLLRKGGC	Cell-penetrating	0.82	High	0.735
Peptide 55	TSHTDAPPARSP	Cell-penetrating	0.93	Low	0.775
HN-1	TSPLNIHNGQKL	Cell-penetrating	0.9	Low	0.64
VP1 BC loop (V) peptides	TVDNPASTTNKDKLFAVRK	Cell-penetrating	0.83	Low	0.77
Peptide 1-NTCSΔ	TWLKYH	Cell-penetrating	0.64	Low	0.534
Xentry peptides	vcvr	Cell-penetrating	0.63	High	0.72
Sweet Arrow Protein (SAP) (E)	VELPPPVELPPPVELPPP	Cell-penetrating	0.84	High	0.84
PolyP 4	VHLPPP	Cell-penetrating	0.8	Low	0.96
PolyP 5	VHLPPPVHLPPP	Cell-penetrating	0.9	Low	0.98
PolyP 6	VHLPPPVHLPPPVHLPPP	Cell-penetrating	0.94	Low	0.74
ARF(19-31) scr	VIRVHFRLPVRTV	Cell-penetrating	0.82	Low	0.75
PolyP 7	VKLPPP	Cell-penetrating	0.79	Low	0.89
PolyP 8	VKLPPPVKLPPP	Cell-penetrating	0.89	Low	0.84
PolyP 9	VKLPPPVKLPPPVKLPPP	Cell-penetrating	0.98	High	0.89
B1-Lys	VKRFKKFFRKLKKKV	Cell-penetrating	0.97	High	0.627
B1-Leu	VKRFKKFFRKLKKLV	Cell-penetrating	0.96	Low	0.505
B1	VKRFKKFFRKLKKSV	Cell-penetrating	0.94	Low	0.595
DPV1047	VKRGLKLRHVRPRVTRMDV	Cell-penetrating	0.93	Low	0.86
PV reverse-S4(13)	VKRKKKPALWKTLLKKVLKA	Cell-penetrating	0.96	High	0.5
Xentry peptides	vlclr	Cell-penetrating	0.74	High	0.78
Peptide 57	VLGQSGYLMPMR	Cell-penetrating	0.82	Low	0.617
Inv1	VNADIKATTVFGGKYVSLTTP	Cell-penetrating	0.79	Low	0.94
Bip6	VPALK	Cell-penetrating	0.74	High	0.96
Bip3	VPALR	Cell-penetrating	0.75	High	0.88
Bip13	VPMIK	Non-cell-penetrating	0.58	-	-
Bip1	VPMLK	Cell-penetrating	0.57	High	0.96
Bip19	VPTLE	Non-cell-penetrating	0.59	-	-
Bip2	VPTLK	Cell-penetrating	0.67	High	0.99
Bip16	VPTLQ	Cell-penetrating	0.6	High	0.91
M630	VQAILRRNWNQYKIQ	Cell-penetrating	0.82	Low	0.86
Peptide 10	VQLRRRWC	Cell-penetrating	0.81	Low	0.553
NF-kB	VQRKRQKLMP	Cell-penetrating	0.84	Low	0.877
PolyP 1	VRLPPP	Cell-penetrating	0.8	Low	0.92
PolyP 2	VRLPPPVRLPPP	Cell-penetrating	0.91	Low	0.92
PolyP 3 (SAP)	VRLPPPVRLPPPVRLPPP	Cell-penetrating	0.94	High	0.85
ARF(2-14)	VRRFLVTLRIRRA	Cell-penetrating	0.95	High	0.85
Bip4	VSALK	Cell-penetrating	0.76	High	0.89
Bip8	VSGKK	Cell-penetrating	0.73	Low	0.69
Peptide 47	VSKQPYYMWNGN	Cell-penetrating	0.73	Low	0.74
Bip7	VSLKK	Cell-penetrating	0.77	High	0.62
LMWP	VSRRRRRRGGRRRR	Cell-penetrating	0.98	Low	0.501
Protamine	VSRRRRRRGGRRRRK	Cell-penetrating	0.98	High	0.614
VG-21	VTPHHVLVDEYTGEWVDSQFK	Cell-penetrating	0.65	Low	0.755
Xentry peptides	VVVR	Cell-penetrating	0.71	High	0.664
GALA	WEAALAEALAEALAEHLAEALAEALEALAA	Cell-penetrating	0.93	Low	0.69
KALA	WEAKLAKALAKALAKHLAKALAKALKACEA	Cell-penetrating	0.96	Low	0.52
RALA peptide	WEARLARALARALARHLARALARA	Cell-penetrating	0.96	Low	0.601
RALA	WEARLARALARALARHLARALARALRACEA	Cell-penetrating	0.96	Low	0.604
pAntp (48-58)	WFQNRRMKWKK	Cell-penetrating	0.84	High	0.97
TCTP-CPP 25	WIIFKIAASHKK	Cell-penetrating	0.93	High	0.5
TCTP-CPP 18	WIIFRAAASHKK	Cell-penetrating	0.95	Low	0.59
TCTP-CPP 19	WIIFRALISHKK	Cell-penetrating	0.82	Low	0.58
TCTP-CPP 17	WIIFRIAASHKK	Cell-penetrating	0.91	Low	0.53
TCTP-CPP 23	WIIFRIAATHKK	Cell-penetrating	0.87	Low	0.53
TCTP-CPP 21	WIIFRIAAYHKK	Cell-penetrating	0.83	High	0.5
48	WKARRQCFRVLHHWN	Cell-penetrating	0.81	High	0.7
47	WKCRRQAFRVLHHWN	Cell-penetrating	0.8	High	0.7
45	WKCRRQCFRVLHHWN	Cell-penetrating	0.85	High	0.785
NrTP8	WKQSHKKGGKKGSG	Cell-penetrating	0.95	Low	0.82
PF21	WLKLLKKWLKLWKKLLKLW	Cell-penetrating	1	Low	0.52
MK2i	WLRRIKAWLRRIKALNRQLGVAA	Cell-penetrating	0.98	Low	0.53
PN291 (SEQ ID NO: 80)	WRFKAAVALLPAVLLALLAP	Cell-penetrating	0.8	Low	0.597
PN290 (SEQ ID NO: 79)	WRFKKSKRKV	Cell-penetrating	0.93	Low	0.67
PN287 (SEQ ID NO: 87)	WRFKWRFK	Cell-penetrating	1	High	0.693
PN288 (SEQ ID NO: 88)	WRFKWRFKWRFK	Cell-penetrating	1	High	0.73
WR8	WRRRRRRRR	Cell-penetrating	1	High	0.61
cyclic [W(RW)4]	WRWKKKKA	Cell-penetrating	0.94	Low	0.673
Unknown	WRWRWRWRWRWRWR	Cell-penetrating	1	High	0.715
W2R8	WWRRRRRRRR	Cell-penetrating	1	High	0.58
W3R8	WWWRRRRRRRR	Cell-penetrating	1	High	0.57
W4R8	WWWWRRRRRRRR	Cell-penetrating	1	High	0.576
YARA	YARAAARQARA	Cell-penetrating	0.92	Low	0.76
YARA	YARAAARQARAKA LARQLGVAA	Cell-penetrating	0.94	Low	0.74
CTP50	YARAARRAARR	Cell-penetrating	1	Low	0.72
CTP505	YAREARRAARR	Cell-penetrating	0.99	Low	0.738
CTP508	YARKARRAARR	Cell-penetrating	1	Low	0.643
Hph-1	YARVRRRGPRR	Cell-penetrating	0.97	Low	0.582
CTP506	YEREARRAARR	Cell-penetrating	0.97	Low	0.69
I-TYR-L-Mca	YGDCLPHLKLCKENKDCCSKKCKRRGTNIEKRCR	Cell-penetrating	0.86	High	0.555
CTP504	YGRAARRAARR	Cell-penetrating	0.99	Low	0.7
RTAT-ELPBC	YGRGGRRGRRR	Cell-penetrating	0.99	Low	0.679
Tat	YGRKKKRRQRRR	Cell-penetrating	1	High	0.517
1 (TAT)	YGRKKRPQRRR	Cell-penetrating	0.97	High	0.568
TAT(47-57)	YGRKKRRQRRR	Cell-penetrating	0.99	High	0.555
PEP-2	YGRKKRRQRRRAYFNGCSSPTAPLSPMSP	Cell-penetrating	0.96	Low	0.71
Tat-C-Cy5	YGRKKRRQRRRC	Cell-penetrating	0.98	High	0.709
PEP-1	YGRKKRRQRRRDPYHATSGALSPAKDCGSQKYAYFNGCSSPTLSPMSP	Cell-penetrating	0.85	Low	0.77
TAT	YGRKKRRQRRRGC	Cell-penetrating	1	High	0.617
PN204 (SEQ ID NO: 42)	YGRKKRRQRRRGCYGRKKRRQRRRG	Cell-penetrating	0.99	High	0.605
TAT-HA2	YGRKKRRQRRRGLFGAIAGFIENGWEGMIDGWYG	Cell-penetrating	0.89	Low	0.57
TAT-NBD	YGRKKRRQRRRGTALDWSWLQTE	Cell-penetrating	0.81	Low	0.605
TAT	YGRKKRRQRRRPPQG	Cell-penetrating	0.96	High	0.637
PEP-3	YGRKKRRQRRRQRRRPTAPLSPMSP	Cell-penetrating	0.97	High	0.51
Tat-GFP-Tat	YGRKKRRQRRRYGRKKRRQRRR	Cell-penetrating	0.98	High	0.54
SP-Tatm3xCherry	YGRKKRRQRRRYGRKKRRQRRRYGRKKRRQRRR	Cell-penetrating	0.99	High	0.583
Mutant tat-NBD	YGRKKRRQRRTALDASALQTE	Cell-penetrating	0.77	High	0.516
Biotin-labeled tat-NBD peptides	YGRKKRRQRRTALDWSWLQTE	Cell-penetrating	0.77	Low	0.588
CTP510	YGRRARRAARR	Cell-penetrating	0.99	Low	0.638
CTP511	YGRRARRRARR	Cell-penetrating	1	Low	0.569
CTP512	YGRRARRRRRR	Cell-penetrating	1	Low	0.567
CTP513	YGRRRRRRRRR	Cell-penetrating	1	High	0.575
M591	YIVLRRRRKRVNTKRS	Cell-penetrating	1	High	0.84
YKA peptide	YKALRISRKLAK	Cell-penetrating	1	Low	0.585
Crotamine	YKQCHKKGGHCFPKEKICLPPSSDFGKMDCRWRWKCCKKGSG	Cell-penetrating	0.8	High	0.51
NrTP1	YKQCHKKGGKKGSG	Cell-penetrating	0.96	Low	0.79
CTP507	YKRAARRAARR	Cell-penetrating	1	Low	0.652
CTP509	YKRKARRAARR	Cell-penetrating	0.98	Low	0.602
Peptide 3	YNNFAYSVFL	Non-cell-penetrating	0.62	-	-
CTP502	YPRAARRAARR	Cell-penetrating	0.99	Low	0.718
Peptide 51	YPYDANHTRSPT	Cell-penetrating	0.9	Low	0.828
Peptide 9	YQKQAKIMCS	Non-cell-penetrating	0.68	-	-
Peptide 7	YRDRFAFQPH	Cell-penetrating	0.6	Low	0.643
PN267 (SEQ ID NO: 77)	YRFK	Cell-penetrating	0.86	High	0.566
PN282 (SEQ ID NO: 78)	YRFKYRFKYRLFK	Cell-penetrating	0.97	High	0.56
NrTP7	YRQSHRRGGRRGSG	Cell-penetrating	1	Low	0.755
CTP503	YRRAARRAARA	Cell-penetrating	1	Low	0.727
CTP514	YRRRRRRRRRR	Cell-penetrating	1	High	0.64
ECP(33-40)	YRWRCKNQ	Cell-penetrating	0.77	High	0.54
ECP(33-41)	YRWRCKNQN	Cell-penetrating	0.73	Low	0.6
Peptide 24	YSHIATLPFTPT	Cell-penetrating	0.9	Low	0.73
NFL-TBS.40-63	YSSYSAPVSSSLSVRRSYSSSSGS	Cell-penetrating	0.92	Low	0.82
YTA2	YTAIAWVKAFIRKLRK	Cell-penetrating	0.83	High	0.52
Ypep-GFP	YTFGLKTSFNVQ	Non-cell-penetrating	0.51	-	-
Ypep-GFP-Ypep	YTFGLKTSFNVQYTFGLKTSFNVQ	Cell-penetrating	0.59	Low	0.6
hCT(12â€“32)	YTQDFNKFHTFPQTAIGVGAP	Non-cell-penetrating	0.56	-	-
Tyr-Oct-6	YYYAAGRKRKKRT	Cell-penetrating	1	Low	0.95
mature CPG2	ALAQKRDNVLFQAATDEQPAVIKTLEKLVNIETGTGDAEGIAAAGNFLEAELKNLGFTVTRSKSAGLVVGDNIVGKIKGRGGKNLLLMSHMDTVYLKGILAKAPFRVEGDKAYGPGIADDKGGNAVILHTLKLLKEYGVRDYGTITVLFNTDEEKGSFGSRDLIQEEAKLADYVLSFEPTSAGDEKLSLGTSGIAYVQVNITGKASHAGAAPELGVNALVEASDLVLRTMNIDDKAKNLRFNWTIAKAGNVSNIIPASATLNADVRYARNEDFDAAMKTLEERAQQKKLPEADVKVIVTRGRPAFNAGEGGKKLVDKAVAYYKEAGGTLGVEERTGGGTDAAYAALSGKPVIESLGLPGFGYHSDKAEYVDISAIPRRLYMAARLIMDLGAGK

## Sheet: Table S2
Table S2:Result of analysis with mfold server for mRNA intiation translation region sequences of CPG2 and top 70 CPPs conjugated to N-terminal of CPG2 in PET 14b expression vector. (All C-terminal conjugates have the same result as that of CPG2 itself)
Peptide number	Initatian translation region sequence of mRNA	Minimum free energy(kcal.mol-1)	Position of starting codon
1	UUUUGUUUAACUUUAAGAAGGAGAUAUACCAUGGCCGGCUACCUGCUGGGCAAGAUCAACCUG	-13.2	stem
2	UUUUGUUUAACUUUAAGAAGGAGAUAUACCAUGGCCCAGAUCAAGAUCUGGUUCCAGAACAGG	-12.6	loop
3	UUUUGUUUAACUUUAAGAAGGAGAUAUACCAUGUGCAGGUUCAGGUUCAAGUGCUGCAAGAAG	-7.8	loop
4	UUUUGUUUAACUUUAAGAAGGAGAUAUACCAUGUGCAGGUUCAGGUGGAAGUGCUGCAAGAAG	-9.5	loop
5	UUUUGUUUAACUUUAAGAAGGAGAUAUACCAUGUGCAGGUGGAGGUUCAAGUGCUGCAAGAAG	-9.4	loop
6	UUUUGUUUAACUUUAAGAAGGAGAUAUACCAUGUGCAGGUGGAGGUGGAAGUGCUGCAAGAAG	-9.4	loop
7	UUUUGUUUAACUUUAAGAAGGAGAUAUACCAUGUGCAGGUGGAGGUGGAAGUGCGGCUGCAAG	-5.6	loop
8	UUUUGUUUAACUUUAAGAAGGAGAUAUACCAUGGACUGCAGGUGGAGGUGGAAGUGCUGCAAG	-8.1	stem
9	UUUUGUUUAACUUUAAGAAGGAGAUAUACCAUGUUCCAGAACAGGAGGAUGAAGUGGAAGAAG	-7.9	loop
10	UUUUGUUUAACUUUAAGAAGGAGAUAUACCAUGGGCAGGAAGAAGAGGAGGCAGAGGAGGAGG	-2.9	loop
11	UUUUGUUUAACUUUAAGAAGGAGAUAUACCAUGAUCAAGAUCUGGUUCCAGAACAGGAGGAUG	-8.7	stem
12	UUUUGUUUAACUUUAAGAAGGAGAUAUACCAUGAUCCCCAUGCUGAAGGCGCUGGCGCAGAAA	-8.7	loop
13	UUUUGUUUAACUUUAAGAAGGAGAUAUACCAUGAUCUGGUUCCAGAACAGGAGGAUGAAGUGG	-9.2	stem
14	UUUUGUUUAACUUUAAGAAGGAGAUAUACCAUGAAGGCCCUGGCCGCCCUGCUGAAGAAGCUG	-9.1	loop
15	UUUUGUUUAACUUUAAGAAGGAGAUAUACCAUGAAGUGCUGCAAGUGGAGGUGGAGGUGCAAG	-6.8	stem
16	UUUUGUUUAACUUUAAGAAGGAGAUAUACCAUGAAGUGCGGCUGCAGGUGGAGGUGGAAGUGC	-6.3	stem
17	UUUUGUUUAACUUUAAGAAGGAGAUAUACCAUGAAGUGCAGGUGGAGGUGGAAGUGCUGCAAG	-8	stem
18	UUUUGUUUAACUUUAAGAAGGAGAUAUACCAUGAAGGACUGCAGGUGGAGGUGGAAGUGCUGC	-4.7	stem
19	UUUUGUUUAACUUUAAGAAGGAGAUAUACCAUGAAGAUCUGGUUCCAGAACAGGAGGAUGAAG	-6.8	loop
20	UUUUGUUUAACUUUAAGAAGGAGAUAUACCAUGAAGCUGUGGAUGAGGUGGUGGAGCCCCACC	-10	stem
21	UUUUGUUUAACUUUAAGAAGGAGAUAUACCAUGAAGCUGUGGAUGAGGUGGUACAGCGCCACC	-11.5	stem
22	UUUUGUUUAACUUUAAGAAGGAGAUAUACCAUGAAGCUGUGGAUGAGGUGGUACAGCCCCACC	-9.4	stem
23	UUUUGUUUAACUUUAAGAAGGAGAUAUACCAUGAAGCUGUGGAUGAGGUGGUACAGCCCCUGG	-8.7	stem
24	UUUUGUUUAACUUUAAGAAGGAGAUAUACCAUGAAGAUGGACUGCAGGUGGAGGUGGAAGUGC	-5.2	stem
25	UUUUGUUUAACUUUAAGAAGGAGAUAUACCAUGAAGAUGGACUGCAGGUGGAGGUGGAAGUGC	-5.2	stem
26	UUUUGUUUAACUUUAAGAAGGAGAUAUACCAUGAAGAUGGACUGCAGGUGGAGGUGGAAGUGC	-5.2	stem
27	UUUUGUUUAACUUUAAGAAGGAGAUAUACCAUGAAGAUGGACUGCAGGUGGAGGUGGAAGAGC	-4.9	stem
28	UUUUGUUUAACUUUAAGAAGGAGAUAUACCAUGCUGCUGAUCAUCCUGAGGGCCAGGAUCAGG	-9.8	stem
29	UUUUGUUUAACUUUAAGAAGGAGAUAUACCAUGCUGCUGAUCAUCCUGAGGAGGGCCAUCAGG	-8.8	stem
30	UUUUGUUUAACUUUAAGAAGGAGAUAUACCAUGCUGCUGAUCAUCCUGAGGAGGAGGAUCAGG	-13.5	stem
31	UUUUGUUUAACUUUAAGAAGGAGAUAUACCAUGAUGGACUGCAGGUGGAGGUGGAAGUGCUGC	-4.7	stem
32	UUUUGUUUAACUUUAAGAAGGAGAUAUACCAUGAUGGUGAGGAGGUUCCUGGUGACCCUGAGG	-7.9	loop
33	UUUUGUUUAACUUUAAGAAGGAGAUAUACCAUGAUGGUGACCGUGCUGUUCAGGAGGCUGAGG	-7.3	loop
34	UUUUGUUUAACUUUAAGAAGGAGAUAUACCAUGAACAGGAGGAUGAAGUGGAAGAAGGCGCUG	-4.8	stem
35	UUUUGUUUAACUUUAAGAAGGAGAUAUACCAUGCAGAUCAAGAUCUGGUUCCAGAACAGGAGG	-9.1	loop
36	UUUUGUUUAACUUUAAGAAGGAGAUAUACCAUGCAGAACAGGAGGAUGAAGUGGAAGAAGGCG	-3.7	stem
37	UUUUGUUUAACUUUAAGAAGGAGAUAUACCAUGAGGGCCAUCAAGAUCUGGUUCCAGAACAGG	-9.1	loop
38	UUUUGUUUAACUUUAAGAAGGAGAUAUACCAUGAGGCACAUCAAGAUCUGGUUCCAGAACAGG	-6.3	stem
39	UUUUGUUUAACUUUAAGAAGGAGAUAUACCAUGAGGCUGUUCAUGAGGUUCUACAGCCCCACC	-9.2	stem
40	UUUUGUUUAACUUUAAGAAGGAGAUAUACCAUGAGGCUGUGGAUGAGGUGGGCCAGCCCCACC	-12.7	stem
41	UUUUGUUUAACUUUAAGAAGGAGAUAUACCAUGAGGCUGUGGAUGAGGUGGUACGCCCCCACC	-9.4	stem
42	UUUUGUUUAACUUUAAGAAGGAGAUAUACCAUGAGGCUGUGGAUGAGGUGGUACAGCCCCGCC	-9.5	stem
43	UUUUGUUUAACUUUAAGAAGGAGAUAUACCAUGAGGCUGUGGAUGAGGUGGUACAGCCCCACC	-9.9	stem
44	UUUUGUUUAACUUUAAGAAGGAGAUAUACCAUGAGGCUGUGGAUGAGGUGGUACAGCCCCACC	-9.9	stem
45	UUUUGUUUAACUUUAAGAAGGAGAUAUACCAUGAGGCUGUGGAUGAGGUGGUACAGCCCCACC	-9.9	stem
46	UUUUGUUUAACUUUAAGAAGGAGAUAUACCAUGAGGCUGUACAUGAGGUACUACAGCCCCACC	-10.1	stem
47	UUUUGUUUAACUUUAAGAAGGAGAUAUACCAUGAGGCAGGCCAAGAUCUGGUUCCAGAACAGG	-7.6	loop
48	UUUUGUUUAACUUUAAGAAGGAGAUAUACCAUGAGGCAGAUCGCCAUCUGGUUCCAGAACAGG	-12.1	loop
49	UUUUGUUUAACUUUAAGAAGGAGAUAUACCAUGAGGCAGAUCAAGGCCUGGUUCCAGAACAGG	-9.2	loop
50	UUUUGUUUAACUUUAAGAAGGAGAUAUACCAUGAGGCAGAUCAAGAUCGCCUUCCAGAACAGG	-11.3	loop
51	UUUUGUUUAACUUUAAGAAGGAGAUAUACCAUGAGGCAGAUCAAGAUCUGGGCCCAGAACAGG	-9.1	loop
52	UUUUGUUUAACUUUAAGAAGGAGAUAUACCAUGAGGCAGAUCAAGAUCUGGUUCGCCAACAGG	-9.1	loop
53	UUUUGUUUAACUUUAAGAAGGAGAUAUACCAUGAGGCAGAUCAAGAUCUGGUUCCCCAACAGG	-7.3	loop
54	UUUUGUUUAACUUUAAGAAGGAGAUAUACCAUGAGGCAGAUCAAGAUCUGGUUCCAGGCCAGG	-9.2	stem
55	UUUUGUUUAACUUUAAGAAGGAGAUAUACCAUGAGGCAGAUCAAGAUCUGGUUCCAGAACGCC	-8	loop
56	UUUUGUUUAACUUUAAGAAGGAGAUAUACCAUGAGGCAGAUCAAGAUCUGGUUCCAGAACAUG	-8.1	loop
57	UUUUGUUUAACUUUAAGAAGGAGAUAUACCAUGAGGCAGAUCAAGAUCUGGUUCCAGAACAGG	-8.7	loop
58	UUUUGUUUAACUUUAAGAAGGAGAUAUACCAUGAGGCAGAUCAAGAUCUGGUUCCAGAACAGG	-8.7	loop
59	UUUUGUUUAACUUUAAGAAGGAGAUAUACCAUGAGGAGGAGGCAGAGGAGGAAGAAGAGGGCG	-5	stem
60	UUUUGUUUAACUUUAAGAAGGAGAUAUACCAUGAGGAGGAGGAGGAGGAGGGCGCUGGCGCAG	-5.8	loop
61	UUUUGUUUAACUUUAAGAAGGAGAUAUACCAUGAGGAGGAGGAGGAGGAGGAGGAGGAGGGCG	-1.6	loop
62	UUUUGUUUAACUUUAAGAAGGAGAUAUACCAUGAGGUGGAGGUGGAAGUGCUGCAAGAAGGCG	-9.7	loop
63	UUUUGUUUAACUUUAAGAAGGAGAUAUACCAUGAGCAGGUGGAGGUGGAAGUGCUGCAAGAAG	-9.4	loop
64	UUUUGUUUAACUUUAAGAAGGAGAUAUACCAUGACCAGGCAGGCCAGGAGGAACAGGAGGAGG	-7.9	loop
65	UUUUGUUUAACUUUAAGAAGGAGAUAUACCAUGACCAGGCAGGCCAGGAGGAACAGGAGGAGG	-7.9	loop
66	UUUUGUUUAACUUUAAGAAGGAGAUAUACCAUGGUGCCCGCCCUGAAGGCGCUGGCGCAGAAA	-14.4	stem
67	UUUUGUUUAACUUUAAGAAGGAGAUAUACCAUGGUGCCCAUGCUGAAGGCGCUGGCGCAGAAA	-11.7	stem
68	UUUUGUUUAACUUUAAGAAGGAGAUAUACCAUGGUGCCCACCCUGAAGGCGCUGGCGCAGAAA	-10.9	loop
69	UUUUGUUUAACUUUAAGAAGGAGAUAUACCAUGGUGCCCACCCUGCAGGCGCUGGCGCAGAAA	-10.9	loop
70	UUUUGUUUAACUUUAAGAAGGAGAUAUACCAUGUGGUUCCAGAACAGGAGGAUGAAGUGGAAG	-7.7	loop
CPG2	UUUUGUUUAACUUUAAGAAGGAGAUAUACCAUGGCGCUGGCGCAGAAACGCGAUAACGUGCUG	-9.6	stem

## Sheet: Table S3
Table S3: Physiochemical properties of top 70 CPPs analyzed via ProtParam tool.
Peptide number	CPPs' name	Number of amino acids	Mw(Da)	pI	Instability index	Aliphatic index	GRAVY
1	Transportan 10 (TP10)	21	2182.76	10.18	-1.52	172.38	0.933
2	Ala43 substitution mutant of pAntp (43-58)	16	2161.65	12.03	34.56	55	-1.337
3	Crot (27-39) derevative 1	10	1318.68	9.9	-6.03	0	-0.76
4	Crot (27-39) derevative 2	10	1357.72	9.9	66.28	0	-1.13
5	Crot (27-39) derevative 3	10	1357.72	9.9	51.25	0	-1.13
6	CyLoP-1	10	1396.76	9.9	123.56	0	-1.5
7	Crot (27-39) derevative 4	11	1453.81	9.9	113.24	0	-1.4
8	Crot (27-39) derevative 5	11	1511.84	9.5	113.24	0	-1.682
9	pAntp (49-58)	10	1421.73	12.02	66.28	0	-2.39
10	Tat (48-60)	13	1719.04	12.7	225.75	0	-3.492
11	pAntp (45-58)	14	1962.44	12.03	38.07	55.71	-1.407
12	Bip15	5	600.82	8.75	-29.82	156	0.94
13	pAntp (47-58)	12	1721.1	12.02	56.9	32.5	-1.692
14	II	18	1877.47	10.6	-9.42	185	0.994
15	Crot (27-39) derevative 6	10	1396.76	9.9	66.28	0	-1.5
16	Crot (27-39) derevative 7	14	1742.17	9.8	91.11	0	-1.229
17	Crot (27-39) derevative 8	11	1524.93	10.09	113.24	0	-1.718
18	Crot (27-39) derevative 9	12	1640.02	9.75	104.63	0	-1.867
19	pAntp (46-58)	13	1849.28	12.03	46.76	30	-1.862
20	7	15	2024.38	11.72	125.2	26	-1.327
21	No.14-2	15	1975.3	11	95.91	32.67	-1.127
22	No.14	15	2001.34	11	125.2	26	-1.353
23	No.14-7	15	2086.45	11	113.26	26	-1.367
24	Crot (27-39)	13	1771.21	9.75	122.43	0	-1.577
25	Crot (27-39) derevative 10	12	1668.07	10.06	131.8	0	-1.917
26	Crot (27-39) derevative 11	13	1755.15	10.06	122.43	0	-1.831
27	Crot (27-39) derevative 12	13	1755.15	10.06	147.51	0	-1.831
28	pVEC mutant 1	18	2124.61	12.31	34.57	146.67	-0.094
29	pVEC mutant 2	18	2124.61	12.31	66.39	146.67	-0.094
30	pVEC mutant 3	18	2152.62	12.48	85.06	146.67	-0.128
31	Crot (27-39) derevative 13	12	1643.04	9.5	104.63	0	-1.383
32	ARF(1-22)	22	2652.31	12.4	91.81	110.45	0.095
33	M918	22	2652.31	12.4	91.81	110.45	0.095
34	pAntp (51-58)	8	1146.42	12.02	80.35	0	-2.9
35	pAntp (44-58)	15	2090.57	12.03	36.2	52	-1.547
36	pAntp (50-58)	9	1274.55	12.02	72.53	0	-2.967
37	Ala44 substitution mutant of pAntp (43-58)	16	2189.7	12.31	34.56	55	-1.4
38	PDX -1-PTD	16	2255.76	12.31	74.06	48.75	-1.712
39	No.14-25	15	1951.28	11.55	82.83	26	-0.9
40	No.14-17	15	1937.26	12	120.84	32.67	-1.187
41	No.14-18	15	2013.35	11.55	130.19	32.67	-1.22
42	No.14-20	15	1999.33	11.55	143.7	32.67	-1.227
43	No.14-21	15	1999.33	11.55	130.86	32.67	-1.227
44	No.14-35	15	2043.38	11.55	152.31	32.67	-1.247
45	No.14-1	15	2029.35	11.55	130.86	26	-1.393
46	30	15	1983.28	10.42	93.59	26	-1.447
47	Ala45 substitution mutant of pAntp (43-58)	16	2204.67	12.31	51.91	30.63	-1.9
48	Ala46 substitution mutant of pAntp (43-58)	16	2189.66	12.31	57.21	55	-1.375
49	Ala47 substitution mutant of pAntp (43-58)	16	2204.67	12.31	51.91	30.63	-1.9
50	Ala48 substitution mutant of pAntp (43-58)	16	2131.62	12.31	46.6	55	-1.562
51	Ala49 substitution mutant of pAntp (43-58)	16	2170.66	12.31	37.21	55	-1.794
52	Ala50 substitution mutant of pAntp (43-58)	16	2189.7	12.31	46.6	55	-1.4
53	pAntpHD (Pro50)	16	2215.74	12.31	58.64	48.75	-1.613
54	Ala51 substitution mutant of pAntp (43-58)	16	2203.73	12.31	46.6	55	-1.4
55	Ala52 substitution mutant of pAntp (43-58)	16	2161.65	12.03	10.8	55	-1.337
56	Met-Arg	16	2246.75	12.31	41.89	48.75	-1.731
57	Ala54 substitution mutant of pAntp (43-58)	16	2186.64	12.31	46.6	55	-1.738
58	Penetratin	16	2246.75	12.31	46.6	48.75	-1.731
59	Retro - Tat (57-49)	9	1339.62	12.7	257.44	0	-4.256
60	R6	6	955.14	12.7	485.67	0	-4.5
61	R9	9	1423.7	12.9	518.04	0	-4.5
62	Crot (27-39) derevative 14	9	1293.62	10.33	136.18	0	-1.944
63	Crot (27-39) derevative 15	10	1380.69	10.33	142.82	0	-1.83
64	Rev (34-50)	17	2437.77	12.6	207.8	5.88	-3.459
65	HIV-1 Rev (34-50)	19	2597.96	12.37	182.51	5.26	-2.984
66	Bip6	5	526.68	8.72	68.06	156	0.86
67	Bip1	5	586.79	8.72	14.46	136	0.88
68	Bip2	5	556.7	8.72	29.54	136	0.36
69	Bip16	5	556.66	5.49	111.72	136	0.44
70	pAntp (48-58)	11	1607.94	12.02	61.16	0	-2.255

## Sheet: Table S4
Table S4: Physiochemical properties of top 70 CPG2-CPP C-terminal conjugates analyzed via ProtParam tool.
Peptide number	Name of the conjugate	Number of amino acids	Mw (Da)	pI	Instability index	Aliphatic index	GRAVY
1	Transportan 10 (TP10)-CPG2	414	43860.2	8.37	23.99	97.2	-0.116
2	Ala43 substitution mutant of pAntp (43-58)-CPG2	409	43839.1	8.82	25.71	91.69	-0.218
3	Crot (27-39) derevative 1-CPG2	403	42996.1	8.48	24.58	90.87	-0.187
4	Crot (27-39) derevative 2-CPG2	403	43035.2	8.48	26.37	90.87	-0.196
5	Crot (27-39) derevative 3-CPG2	403	43035.2	8.48	26	90.87	-0.196
6	CyLoP-1-CPG2	403	43074.2	8.48	27.79	90.87	-0.205
7	Crot (27-39) derevative 4-CPG2	404	43131.2	8.48	27.75	90.64	-0.206
8	Crot (27-39) derevative 5-CPG2	404	43189.3	8.22	27.75	90.64	-0.214
9	pAntp (49-58)-CPG2	403	43099.2	8.66	26.37	90.87	-0.228
10	Tat (48-60)-CPG2	406	43396.5	9.08	31.56	90.2	-0.279
11	pAntp (45-58)-CPG2	407	43639.9	8.82	25.58	91.89	-0.215
12	Bip15-CPG2	398	42278.2	6.56	24.45	93.97	-0.159
13	pAntp (47-58)-CPG2	405	43398.5	8.66	26.08	91.38	-0.218
14	II-CPG2	411	43554.9	8.64	23.83	97.2	-0.121
15	Crot (27-39) derevative 6-CPG2	403	43074.2	8.48	26.37	90.87	-0.205
16	Crot (27-39) derevative 7-CPG2	407	43419.6	8.61	27.62	89.98	-0.209
17	Crot (27-39) derevative 8-CPG2	404	43202.4	8.66	27.75	90.64	-0.215
18	Crot (27-39) derevative 9-CPG2	405	43317.4	8.48	27.7	90.42	-0.223
19	pAntp (46-58)-CPG2	406	43526.7	8.82	26.04	91.16	-0.227
20	7-CPG2	408	43701.8	8.4	29.02	90.71	-0.215
21	No.14-2-CPG2	408	43652.7	8.39	27.95	90.96	-0.208
22	No.14-CPG2	408	43678.8	8.39	29.02	90.71	-0.216
23	No.14-7-CPG2	408	43763.9	8.39	28.59	90.71	-0.216
24	Crot (27-39)-CPG2	406	43448.6	8.48	28.46	90.2	-0.217
25	Crot (27-39) derevative 10-CPG2	405	43345.5	8.53	28.51	90.42	-0.224
26	Crot (27-39) derevative 11-CPG2	406	43432.6	8.53	28.46	90.2	-0.226
27	Crot (27-39) derevative 12-CPG2	406	43432.6	8.53	29.27	90.2	-0.226
28	pVEC mutant 1-CPG2	411	43802	8.67	25.55	95.52	-0.169
29	pVEC mutant 2-CPG2	411	43802	8.67	26.94	95.52	-0.169
30	pVEC mutant 3-CPG2	411	43830.1	8.68	27.76	95.52	-0.171
31	Crot (27-39) derevative 13-CPG2	405	43320.5	8.22	28.51	90.42	-0.208
32	ARF(1-22)-CPG2	415	44329.7	8.93	28.88	94.1	-0.158
33	M918-CPG2	415	44329.7	8.93	28.88	94.1	-0.158
34	pAntp (51-58)-CPG2	401	42823.8	8.65	26.45	91.32	-0.227
35	pAntp (44-58)-CPG2	408	43768	8.82	25.75	91.67	-0.223
36	pAntp (50-58)-CPG2	402	42952	8.65	26.41	91.09	-0.235
37	Ala44 substitution mutant of pAntp (43-58)-CPG2	409	43867.1	8.95	25.71	91.69	-0.221
38	PDX -1-PTD-CPG2	409	43933.2	8.95	27.26	91.44	-0.233
39	No.14-25-CPG2	408	43628.7	8.39	27.26	90.71	-0.199
40	No.14-17-CPG2	408	43614.7	8.4	28.66	90.96	-0.21
41	No.14-18-CPG2	408	43690.8	8.39	29	90.96	-0.211
42	No.14-20-CPG2	408	43676.8	8.39	29.5	90.96	-0.211
43	No.14-21-CPG2	408	43676.8	8.39	29.02	90.96	-0.211
44	No.14-35-CPG2	408	43720.8	8.39	30.02	90.96	-0.212
45	No.14-1-CPG2	408	43706.8	8.39	29.02	90.71	-0.217
46	30-CPG2	408	43660.7	8.37	27.65	90.71	-0.219
47	Ala45 substitution mutant of pAntp (43-58)-CPG2	409	43882.1	8.95	26.39	90.73	-0.24
48	Ala46 substitution mutant of pAntp (43-58)-CPG2	409	43867.1	8.83	26.6	91.69	-0.22
49	Ala47 substitution mutant of pAntp (43-58)-CPG2	409	43882.1	8.95	26.39	90.73	-0.24
50	Ala48 substitution mutant of pAntp (43-58)-CPG2	409	43809	8.95	26.19	91.69	-0.227
51	Ala49 substitution mutant of pAntp (43-58)-CPG2	409	43848.1	8.95	25.82	91.69	-0.236
52	Ala50 substitution mutant of pAntp (43-58)-CPG2	409	43867.1	8.95	26.19	91.69	-0.221
53	pAntpHD (Pro50)-CPG2	409	43893.2	8.95	26.66	91.44	-0.229
54	Ala51 substitution mutant of pAntp (43-58)-CPG2	409	43881.2	8.95	26.19	91.69	-0.221
55	Ala52 substitution mutant of pAntp (43-58)-CPG2	409	43839.1	8.82	24.78	91.69	-0.218
56	Met-Arg-CPG2	409	43924.2	8.95	26	91.44	-0.233
57	Ala54 substitution mutant of pAntp (43-58)-CPG2	409	43864.1	8.95	26.19	91.69	-0.234
58	Penetratin-CPG2	409	43924.2	8.95	26.19	91.44	-0.233
59	Retro - Tat (57-49)-CPG2	402	43017.1	9.08	30.55	91.09	-0.264
60	R6-CPG2	399	42632.6	8.86	32.28	91.78	-0.238
61	R9-CPG2	402	43101.1	9.19	36.38	91.09	-0.269
62	Crot (27-39) derevative 14-CPG2	402	42971	8.53	27.84	91.09	-0.212
63	Crot (27-39) derevative 15-CPG2	403	43058.1	8.52	28.27	90.87	-0.214
64	Rev (34-50)-CPG2	410	44115.2	9.18	32.92	89.56	-0.309
65	HIV-1 Rev (34-50)-CPG2	412	44275.4	9.13	32.6	89.13	-0.302
66	Bip6-CPG2	398	42204.1	6.55	25.89	93.97	-0.16
67	Bip1-CPG2	398	42264.2	6.55	25.22	93.72	-0.159
68	Bip2-CPG2	398	42234.1	6.55	25.41	93.72	-0.166
69	Bip16-CPG2	398	42234.1	6.22	26.44	93.72	-0.165
70	pAntp (48-58)-CPG2	404	43285.4	8.65	26.33	90.64	-0.229
	CPG2	393	41695.4	6.22	25.33	93.18	-0.173

## Sheet: Table S5
Table S5: Analysis of 3D modeled structures of CPG2 and top 70 CPPs conjugated to CPG2 by PDBsum server
		N-terminal conjugates	N-terminal conjugates	C-terminal conjugates	C-terminal conjugates
Peptide number	Name of conjugate	Amino acids present in Most favoured regions of Ramachandran plot	Amino acids present in Additional allowed regions of Ramachandran plots	Amino acids present in Most favoured regions of Ramachandran plot	Amino acids present in Additional allowed regions of Ramachandran plots
1	Transportan 10 (TP10)-CPG2	0.808	0.144	0.8	0.155
2	Ala43 substitution mutant of pAntp (43-58)-CPG2	0.81	0.139	0.804	0.156
3	Crot (27-39) derevative 1-CPG2	0.832	0.124	0.835	0.118
4	Crot (27-39) derevative 2-CPG2	0.824	0.136	0.835	0.118
5	Crot (27-39) derevative 3-CPG2	0.827	0.147	0.812	0.156
6	CyLoP-1-CPG2	0.829	0.13	0.815	0.15
7	Crot (27-39) derevative 4-CPG2	0.835	0.133	0.809	0.139
8	Crot (27-39) derevative 5-CPG2	0.821	0.156	0.795	0.164
9	pAntp (49-58)-CPG2	0.838	0.139	0.832	0.142
10	Tat (48-60)-CPG2	0.813	0.135	0.807	0.159
11	pAntp (45-58)-CPG2	0.797	0.171	0.811	0.157
12	Bip15-CPG2	0.832	0.15	0.824	0.15
13	pAntp (47-58)-CPG2	0.813	0.149	0.79	0.167
14	II-CPG2	0.819	0.153	0.777	0.175
15	Crot (27-39) derevative 6-CPG2	0.803	0.15	0.803	0.173
16	Crot (27-39) derevative 7-CPG2	0.851	0.126	0.779	0.195
17	Crot (27-39) derevative 8-CPG2	0.841	0.127	0.793	0.159
18	Crot (27-39) derevative 9-CPG2	0.816	0.144	0.805	0.149
19	pAntp (46-58)-CPG2	0.811	0.138	0.808	0.169
20	7-CPG2	0.814	0.152	0.834	0.143
21	No.14-2-CPG2	0.794	0.166	0.778	0.177
22	No.14-CPG2	0.814	0.155	0.783	0.174
23	No.14-7-CPG2	0.822	0.126	0.8	0.157
24	Crot (27-39)-CPG2	0.814	0.138	0.802	0.166
25	Crot (27-39) derevative 10-CPG2	0.842	0.124	0.81	0.144
26	Crot (27-39) derevative 11-CPG2	0.802	0.163	0.834	0.12
27	Crot (27-39) derevative 12-CPG2	0.797	0.166	0.802	0.143
28	pVEC mutant 1-CPG2	0.782	0.175	0.794	0.164
29	pVEC mutant 2-CPG2	0.819	0.147	0.842	0.119
30	pVEC mutant 3-CPG2	0.828	0.13	0.777	0.192
31	Crot (27-39) derevative 13-CPG2	0.802	0.144	0.819	0.132
32	ARF(1-22)-CPG2	0.823	0.149	0.775	0.169
33	M918-CPG2	0.814	0.127	0.803	0.135
34	pAntp (51-58)-CPG2	0.828	0.148	0.82	0.137
35	pAntp (44-58)-CPG2	0.815	0.131	0.806	0.157
36	pAntp (50-58)-CPG2	0.82	0.136	0.814	0.168
37	Ala44 substitution mutant of pAntp (43-58)-CPG2	0.807	0.148	0.804	0.145
38	PDX -1-PTD-CPG2	0.79	0.17	0.787	0.168
39	No.14-25-CPG2	0.802	0.169	0.84	0.129
40	No.14-17-CPG2	0.834	0.126	0.774	0.183
41	No.14-18-CPG2	0.797	0.155	0.817	0.143
42	No.14-20-CPG2	0.814	0.143	0.811	0.157
43	No.14-21-CPG2	0.791	0.152	0.794	0.154
44	No.14-35-CPG2	0.817	0.149	0.794	0.157
45	No.14-1-CPG2	0.791	0.163	0.837	0.14
46	30-CPG2	0.837	0.123	0.797	0.171
47	Ala45 substitution mutant of pAntp (43-58)-CPG2	0.784	0.179	0.793	0.162
48	Ala46 substitution mutant of pAntp (43-58)-CPG2	0.804	0.151	0.812	0.148
49	Ala47 substitution mutant of pAntp (43-58)-CPG2	0.795	0.156	0.804	0.151
50	Ala48 substitution mutant of pAntp (43-58)-CPG2	0.81	0.156	0.832	0.151
51	Ala49 substitution mutant of pAntp (43-58)-CPG2	0.821	0.136	0.784	0.188
52	Ala50 substitution mutant of pAntp (43-58)-CPG2	0.818	0.151	0.781	0.162
53	pAntpHD (Pro50)-CPG2	0.823	0.128	0.798	0.148
54	Ala51 substitution mutant of pAntp (43-58)-CPG2	0.847	0.122	0.807	0.134
55	Ala52 substitution mutant of pAntp (43-58)-CPG2	0.77	0.182	0.807	0.162
56	Met-Arg-CPG2	0.784	0.173	0.812	0.162
57	Ala54 substitution mutant of pAntp (43-58)-CPG2	0.821	0.131	0.801	0.159
58	Penetratin-CPG2	0.83	0.119	0.821	0.148
59	Retro - Tat (57-49)-CPG2	0.835	0.128	0.817	0.151
60	R6-CPG2	0.833	0.146	0.836	0.114
61	R9-CPG2	0.832	0.133	0.814	0.148
62	Crot (27-39) derevative 14-CPG2	0.846	0.128	0.829	0.151
63	Crot (27-39) derevative 15-CPG2	0.798	0.171	0.806	0.156
64	Rev (34-50)-CPG2	0.793	0.159	0.768	0.19
65	HIV-1 Rev (34-50)-CPG2	0.811	0.167	0.814	0.147
66	Bip6-CPG2	0.835	0.144	0.826	0.144
67	Bip1-CPG2	0.818	0.162	0.824	0.138
68	Bip2-CPG2	0.821	0.159	0.815	0.138
69	Bip16-CPG2	0.829	0.147	0.841	0.118
70	pAntp (48-58)-CPG2	0.787	0.164	0.81	0.156
	CPG2	0.837	0.136

## Sheet: Table S6
Table S6: Thermodynamic properties CPG2 and CPP-CPG2 conjugates calculated by the SCOOP sever.
		N-terminal conjugates	N-terminal conjugates	C-terminal conjugates	C-terminal conjugates
Peptide number	Name of the conjugate	ΔHm(kcal.mol-1)	ΔCp(kcal.mol-1. K-1)	ΔHm(kcal.mol-1)	ΔCp(kcal.mol-1. K-1)
1	Transportan 10 (TP10)-CPG2	-192.8	-4.26	-218.9	-3.8
2	Ala43 substitution mutant of pAntp (43-58)-CPG2	-192.7	-3.69	-185.3	-4.13
3	Crot (27-39) derivative 1-CPG2	-196.9	-3.95	-184.8	-3.4
4	Crot (27-39) derivative 2-CPG2	-198	-3.51	-184.8	-3.4
5	Crot (27-39) derivative 3-CPG2	-200.7	-3.74	-200.7	-3.61
6	CyLoP-1-CPG2	-189	-3.6	-188.5	-3.38
7	Crot (27-39) derivative 4-CPG2	-196.3	-3.65	-198.5	-3.94
8	Crot (27-39) derivative 5-CPG2	-193.5	-3.89	-196.6	-3.01
9	pAntp (49-58)-CPG2	-208.3	-3.13	-213.7	-2.98
10	Tat (48-60)-CPG2	-193.7	-3.67	-205.9	-4.34
11	pAntp (45-58)-CPG2	-219.4	-3.51	-198.2	-3.52
12	Bip15-CPG2	-189.8	-3.84	-219.3	-4.64
13	pAntp (47-58)-CPG2	-209.2	-3.43	-198.9	-4.12
14	II-CPG2	-217.4	-3.88	-222.5	-4.63
15	Crot (27-39) derivative 6-CPG2	-201	-4.23	-194.2	-4.02
16	Crot (27-39) derivative 7-CPG2	-205.5	-3.15	-206.9	-3.71
17	Crot (27-39) derivative 8-CPG2	-211.3	-3.96	-208.4	-3.17
18	Crot (27-39) derivative 9-CPG2	-196.8	-3.86	-193.2	-3.78
19	pAntp (46-58)-CPG2	-190.7	-3.98	-204	-3.66
20	7-CPG2	-189.2	-3.82	-200.4	-4.34
21	No.14-2-CPG2	-203.7	-3.47	-202.7	-4
22	No.14-CPG2	-224.5	-4.51	-208.4	-3.69
23	No.14-7-CPG2	-191.6	-3.26	-195.6	-4.25
24	Crot (27-39)-CPG2	-199	-3.22	-207.7	-3.7
25	Crot (27-39) derivative 10-CPG2	-204.8	-3.61	-197.1	-3.81
26	Crot (27-39) derivative 11-CPG2	-201.2	-3.26	-211.5	-3.45
27	Crot (27-39) derivative 12-CPG2	-190.6	-3.41	-198.1	-3.59
28	pVEC mutant 1-CPG2	-214.4	-4.61	-189.2	-4.22
29	pVEC mutant 2-CPG2	-218.8	-3.28	-222.5	-3.74
30	pVEC mutant 3-CPG2	-193.6	-4.77	-203.4	-4.13
31	Crot (27-39) derivative 13-CPG2	-207.7	-4.14	-194.1	-3.61
32	ARF(1-22)-CPG2	-219.7	-3.64	-192.5	-4.22
33	M918-CPG2	-222.4	-4.69	-202.6	-4.6
34	pAntp (51-58)-CPG2	-224.3	-3.69	-212.5	-3.8
35	pAntp (44-58)-CPG2	-193.5	-3.35	-217.8	-3.12
36	pAntp (50-58)-CPG2	-215.1	-3.87	-200.2	-3.94
37	Ala44 substitution mutant of pAntp (43-58)-CPG2	-199.6	-3.82	-217.3	-3.63
38	PDX -1-PTD-CPG2	-198.7	-3.41	-195.8	-3.18
39	No.14-25-CPG2	-183.7	-4.14	-214.3	-3.6
40	No.14-17-CPG2	-209.1	-3.89	-208.2	-3.49
41	No.14-18-CPG2	-193.7	-3.74	-203.5	-4.01
42	No.14-20-CPG2	-201.1	-3.84	-224	-3.98
43	No.14-21-CPG2	-200.4	-3.57	-200.3	-3.66
44	No.14-35-CPG2	-215.8	-3.78	-214.2	-3.71
45	No.14-1-CPG2	-207.2	-3.45	-204.1	-4.26
46	30-CPG2	-205.6	-4.21	-213	-3.67
47	Ala45 substitution mutant of pAntp (43-58)-CPG2	-194.7	-3.39	-207.2	-2.83
48	Ala46 substitution mutant of pAntp (43-58)-CPG2	-196.2	-4.15	-199.6	-3.39
49	Ala47 substitution mutant of pAntp (43-58)-CPG2	-195.6	-3.67	-188.3	-3.62
50	Ala48 substitution mutant of pAntp (43-58)-CPG2	-199.3	-3.79	-220	-3.3
51	Ala49 substitution mutant of pAntp (43-58)-CPG2	-214.5	-4.23	-209.6	-3.89
52	Ala50 substitution mutant of pAntp (43-58)-CPG2	-192	-3.68	-214.3	-3.73
53	pAntpHD (Pro50)-CPG2	-194	-4.14	-196.3	-3.82
54	Ala51 substitution mutant of pAntp (43-58)-CPG	-213.3	-3.99	-196.2	-3.46
55	Ala52 substitution mutant of pAntp (43-58)-CPG2	-189.8	-4.28	-193.8	-3.7
56	Met-Arg-CPG2	-201.1	-3.84	-200.7	-3.5
57	Ala54 substitution mutant of pAntp (43-58)-CPG2	-215.2	-4.18	-202.8	-3.32
58	Penetratin-CPG2	-215.5	-3.99	-195.4	-4.2
59	Retro - Tat (57-49)-CPG2	-197.2	-3.62	-204.4	-3.59
60	R6-CPG2	-201.1	-3.44	-213.8	-4.35
61	R9-CPG2	-205.6	-4.23	-221.5	-3.8
62	Crot (27-39) derivative 14-CPG2	-191.7	-3.82	-193.5	-3.98
63	Crot (27-39) derivative 15-CPG2	-194.5	-3.58	-214.8	-4.11
64	Rev (34-50)-CPG2	-224.5	-3.68	-203.5	-2.59
65	HIV-1 Rev (34-50)-CPG2	-179.9	-3.1	-189.5	-2.47
66	Bip6-CPG2	-207.7	-3.79	-215.9	-4.71
67	Bip1-CPG2	-213.5	-3.57	-193.4	-4.77
68	Bip2-CPG2	-202.4	-4.04	-196.1	-4
69	Bip16-CPG2	-212.5	-4.16	-212	-4.25
70	pAntp (48-58)-CPG2	-216.8	-3.29	-198.5	-3.83
	CPG2	-223.1	-4.48

## Sheet: Table S7
Table S7: Thermodynamic energies of CPG2 and CPP-CPG2 conjugates calculated by FoldX.
		N-terminal conjugates	N-terminal conjugates	C-terminal conjugates	C-terminal conjugates
Peptide number	Name of the conjugate	ΔG solp(kcal.mol-1)	ΔG vdw clash(kcal.mol-1)	ΔG solp (kcal.mol-1)	ΔG vdw clash(kcal.mol-1)
1	Transportan 10 (TP10)-CPG2	739.79	59.35	738.02	84.29
2	Ala43 substitution mutant of pAntp (43-58)-CPG2	731.88	67.86	738.93	85.5
3	Crot (27-39) derivative 1-CPG2	723.58	66.76	693.59	64.88
4	Crot (27-39) derivative 2-CPG2	703.02	73.02	693.59	64.88
5	Crot (27-39) derivative 3-CPG2	711.17	49.29	705.72	57.62
6	CyLoP-1-CPG2	707.8	54.67	711.71	66
7	Crot (27-39) derivative 4-CPG2	706.71	74.77	722.65	70.31
8	Crot (27-39) derivative 5-CPG2	712.16	70.28	710.87	44.22
9	pAntp (49-58)-CPG2	719.82	64.68	708.14	45.31
10	Tat (48-60)-CPG2	710.6	68.75	725.67	86.99
11	pAntp (45-58)-CPG2	727.61	70.96	727.03	57.05
12	Bip15-CPG2	704.94	59.47	694.94	58.91
13	pAntp (47-58)-CPG2	725.64	62.26	708.42	75.74
14	II-CPG2	728.24	58.71	744.39	73.91
15	Crot (27-39) derivative 6-CPG2	714.55	66.59	710.13	74.45
16	Crot (27-39) derivative 7-CPG2	708.69	53.1	715.36	65.97
17	Crot (27-39) derivative 8-CPG2	716.1	72.28	717.21	56.82
18	Crot (27-39) derivative 9-CPG2	704.6	62.49	718.92	60.96
19	pAntp (46-58)-CPG2	732.93	52.9	708.8	61.47
20	7-CPG2	732.35	83.74	728.02	70.22
21	No.14-2-CPG2	723.63	73.31	743.59	85.93
22	No.14-CPG2	741.82	113.88	718.71	72.04
23	No.14-7-CPG2	717.73	73.41	725.46	73.33
24	Crot (27-39)-CPG2	700.3	68.19	717.9	57.45
25	Crot (27-39) derivative 10-CPG2	709.93	66.31	727.81	58.15
26	Crot (27-39) derivative 11-CPG2	703.04	64.96	720.95	53.59
27	Crot (27-39) derivative 12-CPG2	711.93	54.23	722.74	61.06
28	pVEC mutant 1-CPG2	728.25	74.71	735	82.71
29	pVEC mutant 2-CPG2	730.97	87.21	728.78	66.76
30	pVEC mutant 3-CPG2	734.76	72.67	724.88	55.16
31	Crot (27-39) derivative 13-CPG2	724.14	92.02	716.08	46.09
32	ARF(1-22)-CPG2	745.16	88.44	747.88	74.33
33	M918-CPG2	754.61	113.25	751.93	88.92
34	pAntp (51-58)-CPG2	704.52	62.21	712.25	64.62
35	pAntp (44-58)-CPG2	722.08	72.42	731.11	51.85
36	pAntp (50-58)-CPG2	704.04	53.92	713.57	79.26
37	Ala44 substitution mutant of pAntp (43-58)-CPG2	725.87	81.86	720.52	64.5
38	PDX -1-PTD-CPG2	731.17	51.95	720.92	57.15
39	No.14-25-CPG2	733.77	67.36	729.63	64.23
40	No.14-17-CPG2	711.81	71.13	731.9	82.29
41	No.14-18-CPG2	738.69	291.94	728.14	64.89
42	No.14-20-CPG2	726.18	103.51	727.17	66.78
43	No.14-21-CPG2	743.27	87.38	727.78	81.88
44	No.14-35-CPG2	726.42	109.69	737.37	93.28
45	No.14-1-CPG2	748.02	83.96	723.17	70.22
46	30-CPG2	733.39	81.65	719.11	56.03
47	Ala45 substitution mutant of pAntp (43-58)-CPG2	729.47	69.26	724.51	69.97
48	Ala46 substitution mutant of pAntp (43-58)-CPG2	720.93	67.93	718.8	77.79
49	Ala47 substitution mutant of pAntp (43-58)-CPG2	740.51	79.32	719.64	60.33
50	Ala48 substitution mutant of pAntp (43-58)-CPG2	711.15	47.69	742.47	63.95
51	Ala49 substitution mutant of pAntp (43-58)-CPG2	734.21	77.58	720.55	57.88
52	Ala50 substitution mutant of pAntp (43-58)-CPG2	726.78	88.06	734.16	74.03
53	pAntpHD (Pro50)-CPG2	724.44	54.2	723.12	79.6
54	Ala51 substitution mutant of pAntp (43-58)-CPG	742.33	91.79	740.78	63.79
55	Ala52 substitution mutant of pAntp (43-58)-CPG2	730.9	63.14	739.84	62.04
56	Met-Arg-CPG2	735.66	70.41	720.85	57.95
57	Ala54 substitution mutant of pAntp (43-58)-CPG2	734.97	82.72	717.48	52.57
58	Penetratin-CPG2	728.32	58.67	722.69	67.69
59	Retro - Tat (57-49)-CPG2	709.44	56.51	699.53	51.74
60	R6-CPG2	710.1	51.78	701.29	72.42
61	R9-CPG2	709.31	61	728.93	60.55
62	Crot (27-39) derivative 14-CPG2	702.24	49.61	692.39	62.38
63	Crot (27-39) derivative 15-CPG2	723.64	67.34	704.06	51.34
64	Rev (34-50)-CPG2	744.15	92.23	733.76	67.8
65	HIV-1 Rev (34-50)-CPG2	722.88	70.18	722.06	68.04
66	Bip6-CPG2	696.64	44.54	702.49	72.92
67	Bip1-CPG2	692.02	45.06	710.08	49.17
68	Bip2-CPG2	706.9	57.08	695.79	71.14
69	Bip16-CPG2	690.63	54.1	692.49	53.97
70	pAntp (48-58)-CPG2	714.55	60.97	723.01	56.51
	CPG2	701.1	62.79

## Sheet: Table S8
Table S8: Analysis of aggregation possibility for CPG2 and top 70 CPPs conjugated to CPG2 by Pasta 2.0 and AGGRESCAN servers.
Peptide number	Name of the conjugate	Number of amyloid regions analyzed by pasta 2.0 for N-terminal and C-terminal conjugates	Best energy analyzed by pasta 2.0 for N-terminal and C-terminal conjugates	Number of hot spot areas calculated by Aggrescan in N-terminal conjugates	Number of hot spot areas calculated by Aggrescan in C-terminal conjugates
1	Transportan 10 (TP10)-CPG2	22	-6.73	17	16
2	Ala43 substitution mutant of pAntp (43-58)-CPG2	22	-6.73	16	16
3	Crot (27-39) derevative 1-CPG2	22	-6.73	16	16
4	Crot (27-39) derevative 2-CPG2	22	-6.73	16	16
5	Crot (27-39) derevative 3-CPG2	22	-6.73	16	16
6	CyLoP-1-CPG2	22	-6.73	16	16
7	Crot (27-39) derevative 4-CPG2	22	-6.73	16	16
8	Crot (27-39) derevative 5-CPG2	22	-6.73	16	16
9	pAntp (49-58)-CPG2	22	-6.73	16	16
10	Tat (48-60)-CPG2	22	-6.73	16	16
11	pAntp (45-58)-CPG2	22	-6.73	16	16
12	Bip15-CPG2	22	-6.73	16	16
13	pAntp (47-58)-CPG2	22	-6.73	16	16
14	II-CPG2	22	-6.73	17	17
15	Crot (27-39) derevative 6-CPG2	22	-6.73	16	16
16	Crot (27-39) derevative 7-CPG2	22	-6.73	16	16
17	Crot (27-39) derevative 8-CPG2	22	-6.73	16	16
18	Crot (27-39) derevative 9-CPG2	22	-6.73	16	16
19	pAntp (46-58)-CPG2	22	-6.73	16	17
20	7-CPG2	22	-6.73	17	17
21	No.14-2-CPG2	22	-6.73	17	17
22	No.14-CPG2	22	-6.73	17	17
23	No.14-7-CPG2	22	-6.73	17	17
24	Crot (27-39)-CPG2	22	-6.73	16	16
25	Crot (27-39) derevative 10-CPG2	22	-6.73	16	16
26	Crot (27-39) derevative 11-CPG2	22	-6.73	16	16
27	Crot (27-39) derevative 12-CPG2	22	-6.73	16	16
28	pVEC mutant 1-CPG2	22	-6.73	17	16
29	pVEC mutant 2-CPG2	22	-6.73	17	16
30	pVEC mutant 3-CPG2	22	-6.73	17	16
31	Crot (27-39) derevative 13-CPG2	22	-6.73	16	16
32	ARF(1-22)-CPG2	22	-6.73	17	17
33	M918-CPG2	22	-6.73	17	16
34	pAntp (51-58)-CPG2	22	-6.73	16	16
35	pAntp (44-58)-CPG2	22	-6.73	16	17
36	pAntp (50-58)-CPG2	22	-6.73	16	16
37	Ala44 substitution mutant of pAntp (43-58)-CPG2	22	-6.73	16	16
38	PDX -1-PTD-CPG2	22	-6.73	16	16
39	No.14-25-CPG2	22	-6.73	17	17
40	No.14-17-CPG2	22	-6.73	16	16
41	No.14-18-CPG2	22	-6.73	17	17
42	No.14-20-CPG2	22	-6.73	17	17
43	No.14-21-CPG2	22	-6.73	17	17
44	No.14-35-CPG2	22	-6.73	17	17
45	No.14-1-CPG2	22	-6.73	17	17
46	30-CPG2	22	-6.73	17	17
47	Ala45 substitution mutant of pAntp (43-58)-CPG2	22	-6.73	16	16
48	Ala46 substitution mutant of pAntp (43-58)-CPG2	22	-6.73	16	16
49	Ala47 substitution mutant of pAntp (43-58)-CPG2	22	-6.73	16	16
50	Ala48 substitution mutant of pAntp (43-58)-CPG2	22	-6.73	16	16
51	Ala49 substitution mutant of pAntp (43-58)-CPG2	22	-6.73	16	16
52	Ala50 substitution mutant of pAntp (43-58)-CPG2	22	-6.73	16	16
53	Penetratin (pAntp) (43-58)-CPG2	22	-6.73	16	16
54	Ala51 substitution mutant of pAntp (43-58)-CPG2	22	-6.73	16	16
55	Ala52 substitution mutant of pAntp (43-58)-CPG2	22	-6.73	16	16
56	Met-Arg-CPG2	22	-6.73	17	16
57	Ala54 substitution mutant of pAntp (43-58)-CPG2	22	-6.73	16	16
58	Penetratin-CPG2	22	-6.73	16	16
59	Retro - Tat (57-49)-CPG2	22	-6.73	16	16
60	R6-CPG2	22	-6.73	16	16
61	R9-CPG2	22	-6.73	16	16
62	Crot (27-39) derevative 14-CPG2	22	-6.73	16	16
63	Crot (27-39) derevative 15-CPG2	22	-6.73	16	16
64	Rev (34-50)-CPG2	22	-6.73	16	16
65	HIV-1 Rev (34-50)-CPG2	22	-6.73	16	16
66	Bip6-CPG2	22	-6.73	16	16
67	Bip1-CPG2	22	-6.73	16	16
68	Bip2-CPG2	22	-6.73	16	16
69	Bip16-CPG2	22	-6.73	16	16
70	pAntp (48-58)-CPG2	22	-6.73	16	16
	CPG2	22	-6.73	16

## Sheet: Table S9
Table S9: Half-life prediction for top 70 CPPs conjugated with CPG2 for CPP-CPG2 conjugates.
Peptide number	Name of conjugate	Half-life of N-terminal conjucates	Half-life of C-terminal conjugates
1	Transportan 10 (TP10)-CPG2	Comparable to CPG2	Comparable to CPG2
2	Ala43 substitution mutant of pAntp (43-58)-CPG2	Comparable to CPG2	Comparable to CPG2
3	Crot (27-39) derevative 1-CPG2	Higher than CPG2	Comparable to CPG2
4	Crot (27-39) derevative 2-CPG2	Higher than CPG2	Comparable to CPG2
5	Crot (27-39) derevative 3-CPG2	Higher than CPG2	Comparable to CPG2
6	CyLoP-1-CPG2	Higher than CPG2	Comparable to CPG2
7	Crot (27-39) derevative 4-CPG2	Higher than CPG2	Comparable to CPG2
8	Crot (27-39) derevative 5-CPG2	Higher than CPG2	Comparable to CPG2
9	pAntp (49-58)-CPG2	Lower than CPG2	Comparable to CPG2
10	Tat (48-60)-CPG2	Higher than CPG2	Comparable to CPG2
11	pAntp (45-58)-CPG2	Higher than CPG2	Comparable to CPG2
12	Bip15-CPG2	Higher than CPG2	Comparable to CPG2
13	pAntp (47-58)-CPG2	Higher than CPG2	Comparable to CPG2
14	II-CPG2	Lower than CPG2	Comparable to CPG2
15	Crot (27-39) derevative 6-CPG2	Lower than CPG2	Comparable to CPG2
16	Crot (27-39) derevative 7-CPG2	Lower than CPG2	Comparable to CPG2
17	Crot (27-39) derevative 8-CPG2	Lower than CPG2	Comparable to CPG2
18	Crot (27-39) derevative 9-CPG2	Lower than CPG2	Comparable to CPG2
19	pAntp (46-58)-CPG2	Lower than CPG2	Comparable to CPG2
20	7-CPG2	Lower than CPG2	Comparable to CPG2
21	No.14-2-CPG2	Lower than CPG2	Comparable to CPG2
22	No.14-CPG2	Lower than CPG2	Comparable to CPG2
23	No.14-7-CPG2	Lower than CPG2	Comparable to CPG2
24	Crot (27-39)-CPG2	Lower than CPG2	Comparable to CPG2
25	Crot (27-39) derevative 10-CPG2	Lower than CPG2	Comparable to CPG2
26	Crot (27-39) derevative 11-CPG2	Lower than CPG2	Comparable to CPG2
27	Crot (27-39) derevative 12-CPG2	Lower than CPG2	Comparable to CPG2
28	pVEC mutant 1-CPG2	Lower than CPG2	Comparable to CPG2
29	pVEC mutant 2-CPG2	Lower than CPG2	Comparable to CPG2
30	pVEC mutant 3-CPG2	Lower than CPG2	Comparable to CPG2
31	Crot (27-39) derevative 13-CPG2	Higher than CPG2	Comparable to CPG2
32	ARF(1-22)-CPG2	Higher than CPG2	Comparable to CPG2
33	M918-CPG2	Higher than CPG2	Comparable to CPG2
34	pAntp (51-58)-CPG2	Lower than CPG2	Comparable to CPG2
35	pAntp (44-58)-CPG2	Higher than CPG2	Comparable to CPG2
36	pAntp (50-58)-CPG2	Higher than CPG2	Comparable to CPG2
37	Ala44 substitution mutant of pAntp (43-58)-CPG2	Lower than CPG2	Comparable to CPG2
38	PDX -1-PTD-CPG2	Lower than CPG2	Comparable to CPG2
39	No.14-25-CPG2	Lower than CPG2	Comparable to CPG2
40	No.14-17-CPG2	Lower than CPG2	Comparable to CPG2
41	No.14-18-CPG2	Lower than CPG2	Comparable to CPG2
42	No.14-20-CPG2	Lower than CPG2	Comparable to CPG2
43	No.14-21-CPG2	Lower than CPG2	Comparable to CPG2
44	No.14-35-CPG2	Lower than CPG2	Comparable to CPG2
45	No.14-1-CPG2	Lower than CPG2	Comparable to CPG2
46	30-CPG2	Lower than CPG2	Comparable to CPG2
47	Ala45 substitution mutant of pAntp (43-58)-CPG2	Lower than CPG2	Comparable to CPG2
48	Ala46 substitution mutant of pAntp (43-58)-CPG2	Lower than CPG2	Comparable to CPG2
49	Ala47 substitution mutant of pAntp (43-58)-CPG2	Lower than CPG2	Comparable to CPG2
50	Ala48 substitution mutant of pAntp (43-58)-CPG2	Lower than CPG2	Comparable to CPG2
51	Ala49 substitution mutant of pAntp (43-58)-CPG2	Lower than CPG2	Comparable to CPG2
52	Ala50 substitution mutant of pAntp (43-58)-CPG2	Lower than CPG2	Comparable to CPG2
53	pAntpHD (Pro50)-CPG2	Lower than CPG2	Comparable to CPG2
54	Ala51 substitution mutant of pAntp (43-58)-CPG2	Lower than CPG2	Comparable to CPG2
55	Ala52 substitution mutant of pAntp (43-58)-CPG2	Lower than CPG2	Comparable to CPG2
56	Met-Arg-CPG2	Lower than CPG2	Comparable to CPG2
57	Ala54 substitution mutant of pAntp (43-58)-CPG2	Lower than CPG2	Comparable to CPG2
58	Penetratin-CPG2	Lower than CPG2	Comparable to CPG2
59	Retro - Tat (57-49)-CPG2	Lower than CPG2	Comparable to CPG2
60	R6-CPG2	Lower than CPG2	Comparable to CPG2
61	R9-CPG2	Lower than CPG2	Comparable to CPG2
62	Crot (27-39) derevative 14-CPG2	Lower than CPG2	Comparable to CPG2
63	Crot (27-39) derevative 15-CPG2	Higher than CPG2	Comparable to CPG2
64	Rev (34-50)-CPG2	Higher than CPG2	Comparable to CPG2
65	HIV-1 Rev (34-50)-CPG2	Higher than CPG2	Comparable to CPG2
66	Bip6-CPG2	Higher than CPG2	Comparable to CPG2
67	Bip1-CPG2	Higher than CPG2	Comparable to CPG2
68	Bip2-CPG2	Higher than CPG2	Comparable to CPG2
69	Bip16-CPG2	Higher than CPG2	Comparable to CPG2
70	pAntp (48-58)-CPG2	Lower than CPG2	Comparable to CPG2

## Sheet: Tabel S10
Table S10: Selection of top CPP candidates in conjugation to CPG2. Color codes are as follows: Red: CPPs that result in conjugates with negative attributes. Green: Final CPP candidates for conjugation with CPG2, CPPs that result in conjugates with no negative attributes and high number of positive attributes. Yellow: CPPs that result in conjugates with no negative attributes and lower number of p…
N-terminal conjugates
Peptide number	CPPs' name	mRNA free energy	Exposed starting codon	Instability index	GRAVY	delta Gr	Side H bond	cc sol	Ramachandran	Folding half time	AGGREGATION	Toxicity	Half-life	Hemolysis effect	Immunogenicity	Result
1	Transportan 10 (TP10)	0	0	1	0	0	1	1	0	0	-1	0	0	-1	1	2
2	Ala43 substitution mutant of pAntp (43-58)	0	1	0	1	0	0	0	0	0	0	0	0	0	1	3
3	Crot (27-39) derevative 1	1	1	1	1	0	0	1	0	0	0	-1	1	0	0	5
4	Crot (27-39) derevative 2	1	1	0	1	0	0	1	0	0	0	-1	1	0	0	4
5	Crot (27-39) derevative 3	1	1	0	1	0	0	1	0	0	0	-1	1	0	0	4
6	CyLoP-1	1	1	0	1	0	0	1	0	0	0	-1	1	0	0	4
7	Crot (27-39) derevative 4	1	1	0	1	0	0	1	0	0	0	0	0	0	0	4
8	Crot (27-39) derevative 5	1	0	0	1	0	0	1	0	0	0	-1	1	0	0	3
9	pAntp (49-58)	1	1	0	1	1	0	0	1	0	0	0	0	0	1	6
10	Tat (48-60)	1	1	0	1	0	0	0	0	1	0	0	1	0	0	5
11	pAntp (45-58)	1	0	0	1	1	0	0	0	0	0	0	1	0	1	5
12	Bip15	1	1	1	0	0	0	1	0	0	0	0	1	0	1	6
13	pAntp (47-58)	1	0	0	1	1	0	0	0	0	0	0	1	0	1	5
14	II	1	1	1	0	1	0	1	0	0	-1	0	0	-1	1	4
15	Crot (27-39) derevative 6	1	0	0	1	0	0	0	0	0	0	-1	0	0	0	1
16	Crot (27-39) derevative 7	1	0	0	1	1	0	1	1	0	0	0	0	0	0	5
17	Crot (27-39) derevative 8	1	0	0	1	0	0	1	1	0	0	-1	0	0	0	3
18	Crot (27-39) derevative 9	1	0	0	1	0	1	1	0	0	0	-1	0	0	0	3
19	pAntp (46-58)	1	1	0	1	0	1	0	0	0	0	0	0	0	1	5
20	7	0	0	0	1	0	0	0	0	0	-1	0	0	0	1	1
21	No.14-2	0	0	0	1	0	1	0	0	0	-1	0	0	0	1	2
22	No.14	1	0	0	1	1	0	0	0	0	-1	0	0	0	1	3
23	No.14-7	1	0	0	1	0	0	0	0	0	-1	0	0	0	1	2
24	Crot (27-39)	1	0	0	1	0	0	1	0	0	0	-1	0	0	0	2
25	Crot (27-39) derevative 10	1	0	0	1	0	0	0	1	0	0	-1	0	0	0	2
26	Crot (27-39) derevative 11	1	0	0	1	0	0	0	0	0	0	-1	0	0	0	1
27	Crot (27-39) derevative 12	1	0	0	1	0	0	0	0	0	0	0	0	0	0	2
28	pVEC mutant 1	0	0	0	0	0	0	0	0	0	-1	0	0	0	1	0
29	pVEC mutant 2	1	0	0	0	1	0	0	0	0	-1	0	0	0	1	2
30	pVEC mutant 3	0	0	0	0	0	0	0	0	0	-1	0	0	0	1	0
31	Crot (27-39) derevative 13	1	0	0	1	0	0	1	0	0	0	-1	1	0	0	3
32	ARF(1-22)	1	1	0	0	1	0	0	0	0	-1	0	1	0	1	4
33	M918	1	1	0	0	0	0	0	0	0	-1	0	1	0	1	3
34	pAntp (51-58)	1	0	0	1	1	0	1	0	1	0	0	0	0	0	5
35	pAntp (44-58)	1	1	0	1	0	0	0	0	0	0	0	0	0	1	4
36	pAntp (50-58)	1	0	0	1	1	0	0	0	0	0	0	1	0	0	4
37	Ala44 substitution mutant of pAntp (43-58)	1	1	0	1	0	1	0	0	0	0	0	0	0	1	5
38	PDX -1-PTD	1	0	0	1	0	0	0	0	0	0	0	0	0	1	3
39	No.14-25	1	0	0	1	0	0	0	0	0	-1	0	0	0	1	2
40	No.14-17	0	0	0	1	0	0	0	0	0	0	0	0	0	1	2
41	No.14-18	1	0	0	1	0	0	0	0	0	-1	0	0	0	1	2
42	No.14-20	1	0	0	1	0	0	0	0	0	-1	0	0	0	1	2
43	No.14-21	0	0	0	1	0	0	0	0	0	-1	0	0	0	1	1
44	No.14-35	0	0	0	1	1	0	0	0	0	-1	0	0	0	1	2
45	No.14-1	0	0	0	1	1	0	0	0	0	-1	0	0	0	1	2
46	30	0	0	0	1	0	0	0	0	0	-1	0	0	0	1	1
47	Ala45 substitution mutant of pAntp (43-58)	1	1	0	1	0	0	0	0	0	0	0	0	0	1	4
48	Ala46 substitution mutant of pAntp (43-58)	0	1	0	1	0	0	0	0	0	0	0	0	0	1	3
49	Ala47 substitution mutant of pAntp (43-58)	1	1	0	1	0	0	0	0	0	0	0	0	0	1	4
50	Ala48 substitution mutant of pAntp (43-58)	0	1	0	1	0	0	0	0	0	0	0	0	0	1	3
51	Ala49 substitution mutant of pAntp (43-58)	1	1	0	1	0	0	0	0	0	0	0	0	0	1	4
52	Ala50 substitution mutant of pAntp (43-58)	1	1	0	1	0	0	0	0	0	0	0	0	0	1	4
53	pAntpHD (Pro50)	1	1	0	1	0	0	0	0	0	0	0	0	0	1	4
54	Ala51 substitution mutant of pAntp (43-58)	1	0	0	1	0	0	0	1	0	0	0	0	0	1	4
55	Ala52 substitution mutant of pAntp (43-58)	1	1	1	1	0	0	0	0	0	0	0	0	0	1	5
56	Met-Arg	1	1	0	1	0	0	0	0	0	-1	0	0	0	1	3
57	Ala54 substitution mutant of pAntp (43-58)	1	1	0	1	0	0	0	0	0	0	0	0	0	1	4
58	Penetratin	1	1	0	1	0	0	0	0	0	0	0	0	0	1	4
59	Retro - Tat (57-49)	1	0	0	1	0	0	0	0	1	0	0	0	0	0	3
60	R6	1	1	0	1	0	0	0	0	0	0	0	0	0	1	4
61	R9	1	1	0	1	0	1	0	0	0	0	0	0	0	0	4
62	Crot (27-39) derevative 14	0	1	0	1	0	0	1	1	0	0	-1	0	0	0	3
63	Crot (27-39) derevative 15	1	1	0	1	0	0	1	0	0	0	-1	1	0	0	4
64	Rev (34-50)	1	1	0	1	1	1	0	0	0	0	0	1	0	0	6
65	HIV-1 Rev (34-50)	1	1	0	1	0	0	0	0	0	0	0	1	0	0	4
66	Bip6	0	0	0	0	0	1	1	0	1	0	0	1	0	1	5
67	Bip1	0	0	1	0	0	0	1	0	0	0	0	1	0	1	4
68	Bip2	0	1	0	0	0	0	1	0	1	0	0	1	0	1	5
69	Bip16	0	1	0	0	0	0	0	0	1	0	0	1	0	1	4
70	pAntp (48-58)	1	1	0	1	1	0	0	0	0	0	0	0	0	1	5
C-terminal conjugates
Peptide number	CPPs' name	mRNA free energy	Exposed starting codon	Instability index	GRAVY	delta G r	Side H bond	CC sol	Ramachandran	Folding half time	AGGREGATION	Toxicity	Half-life	Hemolysis effect	Immunogenicity	Result
1	Transportan 10 (TP10)	0	0	1	0	1	0	1	0	0	0	0	0	-1	1	3
2	Ala43 substitution mutant of pAntp (43-58)	0	0	0	1	0	0	0	0	0	0	0	0	0	1	2
3	Crot (27-39) derevative 1	0	0	1	1	0	0	1	0	0	0	-1	0	0	0	2
4	Crot (27-39) derevative 2	0	0	0	1	0	0	0	0	0	0	-1	0	0	0	0
5	Crot (27-39) derevative 3	0	0	0	1	0	0	0	0	0	0	-1	0	0	0	0
6	CyLoP-1	0	0	0	1	0	0	0	0	0	0	-1	0	0	0	0
7	Crot (27-39) derevative 4	0	0	0	1	0	0	0	0	0	0	0	0	0	0	1
8	Crot (27-39) derevative 5	0	0	0	1	0	0	0	0	0	0	-1	0	0	0	0
9	pAntp (49-58)	0	0	0	1	1	1	0	0	0	0	0	0	0	0	3
10	Tat (48-60)	0	0	0	1	0	0	0	0	0	0	0	0	0	0	1
11	pAntp (45-58)	0	0	0	1	0	0	0	0	0	0	0	0	0	1	2
12	Bip15	0	0	1	0	0	0	1	0	1	0	0	0	0	1	4
13	pAntp (47-58)	0	0	0	1	0	0	0	0	0	0	0	0	0	1	2
14	II	0	0	1	0	0	0	1	0	0	-1	0	0	-1	1	1
15	Crot (27-39) derevative 6	0	0	0	1	0	0	1	0	0	0	-1	0	0	0	1
16	Crot (27-39) derevative 7	0	0	0	1	1	0	1	0	0	0	0	0	0	0	3
17	Crot (27-39) derevative 8	0	0	0	1	1	0	0	0	0	0	-1	0	0	0	1
18	Crot (27-39) derevative 9	0	0	0	1	0	0	1	0	0	0	-1	0	0	0	1
19	pAntp (46-58)	0	0	0	1	0	0	0	0	0	-1	0	0	0	1	1
20	7	0	0	0	1	0	0	0	0	0	-1	0	0	0	1	1
21	No.14-2	0	0	0	1	0	0	0	0	0	-1	0	0	0	1	1
22	No.14	0	0	0	1	0	1	0	0	0	-1	0	0	0	1	2
23	No.14-7	0	0	0	1	0	0	0	0	0	-1	0	0	0	1	1
24	Crot (27-39)	0	0	0	1	0	0	0	0	0	0	-1	0	0	0	0
25	Crot (27-39) derevative 10	0	0	0	1	0	0	0	0	0	0	-1	0	0	0	0
26	Crot (27-39) derevative 11	0	0	0	1	1	0	0	0	0	0	-1	0	0	0	1
27	Crot (27-39) derevative 12	0	0	0	1	0	1	0	0	0	0	0	0	0	0	2
28	pVEC mutant 1	0	0	0	0	0	0	0	0	0	0	0	0	0	1	1
29	pVEC mutant 2	0	0	0	0	1	0	0	1	0	0	0	0	0	1	3
30	pVEC mutant 3	0	0	0	0	0	0	0	0	0	0	0	0	0	1	1
31	Crot (27-39) derevative 13	0	0	0	1	0	0	0	0	0	0	-1	0	0	0	0
32	ARF(1-22)	0	0	0	0	0	1	0	0	0	-1	0	0	0	1	1
33	M918	0	0	0	0	0	0	0	0	0	0	0	0	0	1	1
34	pAntp (51-58)	0	0	0	1	1	0	0	0	0	0	0	0	0	0	2
35	pAntp (44-58)	0	0	0	1	1	0	0	0	0	-1	0	0	0	1	2
36	pAntp (50-58)	0	0	0	1	0	0	0	0	0	0	0	0	0	0	1
37	Ala44 substitution mutant of pAntp (43-58)	0	0	0	1	1	0	0	0	0	0	0	0	0	1	3
38	PDX -1-PTD	0	0	0	1	0	0	0	0	0	0	0	0	0	1	2
39	No.14-25	0	0	0	1	1	0	0	1	0	1	0	0	0	1	5
40	No.14-17	0	0	0	1	0	0	0	0	0	0	0	0	0	1	2
41	No.14-18	0	0	0	1	0	0	0	0	0	1	0	0	0	1	3
42	No.14-20	0	0	0	1	1	0	0	0	0	1	0	0	0	1	4
43	No.14-21	0	0	0	1	0	0	0	0	0	1	0	0	0	1	3
44	No.14-35	0	0	0	1	1	1	0	0	0	1	0	0	0	1	5
45	No.14-1	0	0	0	1	0	0	0	0	0	1	0	0	0	1	3
46	30	0	0	0	1	0	0	0	0	0	1	0	0	0	0	2
47	Ala45 substitution mutant of pAntp (43-58)	0	0	0	1	1	1	0	0	0	0	0	0	0	1	4
48	Ala46 substitution mutant of pAntp (43-58)	0	0	0	1	0	0	0	0	0	0	0	0	0	1	2
49	Ala47 substitution mutant of pAntp (43-58)	0	0	0	1	0	0	0	0	0	0	0	0	0	1	2
50	Ala48 substitution mutant of pAntp (43-58)	0	0	0	1	1	0	0	0	0	0	0	0	0	0	2
51	Ala49 substitution mutant of pAntp (43-58)	0	0	0	1	0	1	0	0	0	0	0	0	0	1	3
52	Ala50 substitution mutant of pAntp (43-58)	0	0	0	1	1	0	0	0	0	0	0	0	0	1	3
53	pAntpHD (Pro50)	0	0	0	1	0	0	0	0	0	0	0	0	0	1	2
54	Ala51 substitution mutant of pAntp (43-58)	0	0	0	1	0	0	0	0	0	0	0	0	0	1	2
55	Ala52 substitution mutant of pAntp (43-58)	0	0	1	1	0	1	0	0	0	0	0	0	0	1	4
56	Met-Arg	0	0	0	1	0	1	0	0	0	0	0	0	0	1	3
57	Ala54 substitution mutant of pAntp (43-58)	0	0	0	1	0	1	0	0	0	0	0	0	0	1	3
58	Penetratin	0	0	0	1	0	0	0	0	0	0	0	0	0	1	2
59	Retro - Tat (57-49)	0	0	0	1	0	0	0	0	1	0	0	0	0	0	2
60	R6	0	0	0	1	0	0	0	0	1	0	0	0	0	0	2
61	R9	0	0	0	1	1	1	0	0	1	0	0	0	0	0	4
62	Crot (27-39) derevative 14	0	0	0	1	0	0	0	0	0	0	-1	0	0	0	0
63	Crot (27-39) derevative 15	0	0	0	1	0	0	0	0	0	0	-1	0	0	0	0
64	Rev (34-50)	0	0	0	1	1	0	0	0	1	0	0	0	0	0	3
65	HIV-1 Rev (34-50)	0	0	0	1	1	0	0	0	0	0	0	0	0	0	2
66	Bip6	0	0	0	0	0	0	1	0	1	0	0	0	0	1	3
67	Bip1	0	0	1	0	0	1	1	0	1	0	0	0	0	1	5
68	Bip2	0	0	0	0	0	0	1	0	0	0	0	0	0	1	2
69	Bip16	0	0	0	0	0	1	1	1	0	0	0	0	0	1	4
70	pAntp (48-58)	0	0	0	1	0	1	0	0	0	0	0	0	0	1	3

[truncated: 2 more sheets: Table S11, Table S12]
